# Supplementary material for: Epigenetic Silencing of STAT3-Targeted miR-193a, by Constitutive Activation of JAK/STAT Signaling, Leads to Tumor Progression Through Overexpression of YWHAZ in Gastric Cancer
Source: Front Oncol. 2021 Feb 25;11:575667. doi: 10.3389/fonc.2021.575667 (PMC7951088; doi:10.3389/fonc.2021.575667)
Supplement: Supplementary file 1 [file Table_1.xlsx]

## Sheet: AGS-gfp-shSTAT3-.1.5foldhypoM g
X.name	chrom	strand	txStart	txEnd	name2	txStart_new	start.500	end.0	CGnumber	STAT3start1	STAT3start2
NM_001014980	chr1	-	1177825	1182102	FAM132A	1182102	1182602	1177325	290	untarget	untarget
NM_001297605	chr1	+	2487803	2497061	TNFRSF14	2487803	2487303	2497561	289	untarget	untarget
NM_003036	chr1	+	2160133	2241652	SKI	2160133	2159633	2242152	2944	untarget	untarget
NR_106781	chr1	-	567704	567793	MIR6723	567793	568293	567204	36	untarget	untarget
NM_015658	chr1	-	879582	894679	NOC2L	894679	895179	879082	542	untarget	untarget
NM_001291367	chr1	-	910578	917497	PERM1	917497	917997	910078	410	untarget	untarget
NM_001160184	chr1	+	901876	910484	PLEKHN1	901876	901376	910984	383	untarget	untarget
NM_198576	chr1	+	955502	991499	AGRN	955502	955002	991999	1795	untarget	untarget
NM_003327	chr1	-	1146705	1149548	TNFRSF4	1149548	1150048	1146205	150	untarget	untarget
NR_029639	chr1	+	1102483	1102578	MIR200B	1102483	1101983	1103078	62	untarget	untarget
NM_016547	chr1	-	1152287	1167447	SDF4	1167447	1167947	1151787	875	untarget	untarget
NM_004195	chr1	-	1138887	1142089	TNFRSF18	1142089	1142589	1138387	183	untarget	untarget
NR_029834	chr1	+	1103242	1103332	MIR200A	1103242	1102742	1103832	57	untarget	untarget
NM_030649	chr1	-	1227763	1243269	ACAP3	1243269	1243769	1227263	839	untarget	untarget
NM_001282582	chr1	-	1288068	1298921	MXRA8	1298921	1299421	1287568	496	untarget	untarget
NR_106785	chr1	-	1247881	1247946	MIR6727	1247946	1248446	1247381	60	untarget	untarget
NM_001146685	chr1	+	1361507	1363167	TMEM88B	1361507	1361007	1363667	148	untarget	untarget
NR_125994	chr1	-	1365536	1369953	LOC102724312	1369953	1370453	1365036	175	untarget	untarget
NM_001170687	chr1	+	1550794	1565990	MIB2	1550794	1550294	1566490	901	untarget	untarget
NR_002946	chr1	+	1568158	1570027	MMP23A	1568158	1567658	1570527	218	untarget	untarget
NM_001114748	chr1	-	1470157	1475740	TMEM240	1475740	1476240	1469657	416	untarget	untarget
NM_006983	chr1	+	1567559	1570030	MMP23B	1567559	1567059	1570530	259	untarget	untarget
NM_001198995	chr1	-	1682670	1690081	NADK	1690081	1690581	1682170	346	untarget	untarget
NM_001256947	chr1	-	2120987	2126214	C1orf86	2126214	2126714	2120487	317	untarget	untarget
NM_014638	chr1	+	2407753	2436969	PLCH2	2407753	2407253	2437469	1016	2425755	untarget
NM_018216	chr1	-	2439969	2458067	PANK4	2458067	2458567	2439469	819	2425755	untarget
NR_024371	chr1	-	2980635	2984289	LINC00982	2984289	2984789	2980135	225	untarget	untarget
NM_014448	chr1	+	3371146	3397677	ARHGEF16	3371146	3370646	3398177	950	untarget	untarget
NR_030277	chr1	-	3477259	3477354	MIR551A	3477354	3477854	3476759	28	untarget	untarget
NR_039838	chr1	-	5922731	5922801	MIR4689	5922801	5923301	5922231	33	untarget	untarget
NR_106788	chr1	-	12638984	12639051	MIR6730	12639051	12639551	12638484	30	12664312	untarget
NM_207348	chr1	+	16062808	16067884	SLC25A34	16062808	16062308	16068384	153	untarget	untarget
NM_153213	chr1	-	16524598	16539104	ARHGEF19	16539104	16539604	16524098	343	16485544	16575330
NR_039844	chr1	-	19209695	19209769	MIR4695	19209769	19210269	19209195	34	untarget	untarget
NR_106789	chr1	-	25245835	25245907	MIR6731	25245907	25246407	25245335	23	untarget	untarget
NM_001193308	chr1	+	27668482	27680423	SYTL1	27668482	27667982	27680923	419	27693394	untarget
NM_001193532	chr1	+	28919006	28921088	RAB42	28919006	28918506	28921588	132	untarget	untarget
NM_001171868	chr1	-	29445936	29449013	TMEM200B	29449013	29449513	29445436	250	untarget	untarget
NM_022164	chr1	+	32042085	32053287	TINAGL1	32042085	32041585	32053787	243	untarget	untarget
NM_001167676	chr1	-	32826870	32827844	FAM229A	32827844	32828344	32826370	148	untarget	untarget
NM_018166	chr1	-	36787631	36789755	EVA1B	36789755	36790255	36787131	222	36765599	untarget
NM_002699	chr1	-	38509522	38512450	POU3F1	38512450	38512950	38509022	363	38461725	untarget
NM_022120	chr1	-	40235196	40237020	OXCT2	40237020	40237520	40234696	170	40265689	untarget
NM_144990	chr1	-	41481268	41487427	SLFNL1	41487427	41487927	41480768	163	41433496	untarget
NR_106791	chr1	-	43637322	43637383	MIR6733	43637383	43637883	43636822	45	43672543	untarget
NM_001013632	chr1	-	45271585	45272957	TCTEX1D4	45272957	45273457	45271085	101	untarget	untarget
NM_012186	chr1	+	47881743	47883724	FOXE3	47881743	47881243	47884224	199	untarget	untarget
NM_004474	chr1	+	47901688	47906363	FOXD2	47901688	47901188	47906863	385	untarget	untarget
NR_026878	chr1	-	47897806	47900313	FOXD2-AS1	47900313	47900813	47897306	140	untarget	untarget
NM_033067	chr1	+	53925071	53933158	DMRTB1	53925071	53924571	53933658	240	untarget	untarget
NR_039942	chr1	+	54519751	54519827	MIR4781	54519751	54519251	54520327	34	54482172	54535815
NM_001199741	chr1	+	68150859	68154021	GADD45A	68150859	68150359	68154521	176	68148284	68118515
NR_106967	chr1	+	143672920	143673002	MIR6077	143672920	143672420	143673502	46	untarget	untarget
NM_153741	chr1	-	155112366	155112996	DPM3	155112996	155113496	155111866	74	155099631	155097033
NR_030281	chr1	+	155164967	155165063	MIR92B	155164967	155164467	155165563	84	155163109	155210914
NR_003941	chr1	-	173836016	173836076	SNORD75	173836076	173836576	173835516	19	173793500	untarget
NR_106919	chr1	+	206648145	206648207	MIR6769B	206648145	206647645	206648707	16	206688235	206686952
NR_026817	chr1	+	207991723	207995941	LOC148696	207991723	207991223	207996441	124	207997236	untarget
NM_024319	chr1	-	228288427	228291022	C1orf35	228291022	228291522	228287927	228	untarget	untarget
NM_001159391	chr1	+	228332403	228336655	GUK1	228332403	228331903	228337155	125	untarget	untarget
NR_003942	chr1	-	173835772	173835853	SNORD76	173835853	173836353	173835272	6	173793500	untarget
NM_005517	chr1	+	26798901	26803133	HMGN2	26798901	26798401	26803633	187	untarget	untarget
NM_178545	chr1	-	1849028	1850740	TMEM52	1850740	1851240	1848528	156	untarget	untarget
NM_198317	chr1	+	895966	901099	KLHL17	895966	895466	901599	430	untarget	untarget
NM_152228	chr1	+	1266725	1269844	TAS1R3	1266725	1266225	1270344	213	untarget	untarget
NR_038869	chr1	+	1072396	1079434	LINC01342	1072396	1071896	1079934	347	untarget	untarget
NM_001010926	chr1	-	2460183	2461684	HES5	2461684	2462184	2459683	209	2425755	untarget
NM_004421	chr1	-	1270657	1284492	DVL1	1284492	1284992	1270157	721	untarget	untarget
NM_001163724	chr1	+	3689350	3692546	SMIM1	3689350	3688850	3693046	174	untarget	untarget
NM_080605	chr1	+	1167628	1170420	B3GALT6	1167628	1167128	1170920	357	untarget	untarget
NR_106866	chr1	-	1275029	1275088	MIR6808	1275088	1275588	1274529	69	untarget	untarget
NM_001130413	chr1	+	1215815	1227409	SCNN1D	1215815	1215315	1227909	641	untarget	untarget
NR_106787	chr1	+	12089214	12089279	MIR6729	12089214	12088714	12089779	26	12079235	12039916
NM_024869	chr1	+	26485510	26489119	FAM110D	26485510	26485010	26489619	185	untarget	untarget
NM_153339	chr1	+	1243993	1247057	PUSL1	1243993	1243493	1247557	270	untarget	untarget
NR_039775	chr1	+	12251769	12251830	MIR4632	12251769	12251269	12252330	62	untarget	untarget
NR_104086	chr1	+	147994145	147994313	RNVU1-19	147994145	147993645	147994813	58	untarget	untarget
NR_107050	chr1	-	153662180	153662269	MIR8083	153662269	153662769	153661680	33	153643525	153650172
NM_152486	chr1	+	861120	879961	SAMD11	861120	860620	880461	1011	untarget	untarget
NM_001029885	chr1	+	1260142	1264276	CPTP	1260142	1259642	1264776	270	untarget	untarget
NM_003517	chr1	+	149858524	149858961	HIST2H2AC	149858524	149858024	149859461	104	149859459	untarget
NR_029957	chr1	+	1104384	1104467	MIR429	1104384	1103884	1104967	41	untarget	untarget
NR_106784	chr1	-	1231489	1231550	MIR6726	1231550	1232050	1230989	53	untarget	untarget
NR_036215	chr1	+	3044538	3044599	MIR4251	3044538	3044038	3045099	31	untarget	untarget
NR_003023	chr1	+	109642814	109643234	SCARNA2	109642814	109642314	109643734	104	untarget	untarget
NM_175065	chr1	-	149859018	149859466	HIST2H2AB	149859466	149859966	149858518	92	149859459	untarget
NR_046546	chr1	-	110751072	110752609	KCNC4-AS1	110752609	110753109	110750572	109	untarget	untarget
NR_125961	chr1	-	234508552	234509339	LOC101927765	234509339	234509839	234508052	76	untarget	untarget
NM_001282921	chr2	-	241825464	241831455	C2orf54	241831455	241831955	241824964	156	untarget	untarget
NM_002236	chr2	+	11052062	11054351	KCNF1	11052062	11051562	11054851	230	11076343	untarget
NM_182828	chr2	+	20866423	20871250	GDF7	20866423	20865923	20871750	425	untarget	untarget
NR_103785	chr2	-	45167292	45168646	SIX3-AS1	45168646	45169146	45166792	80	untarget	untarget
NR_120602	chr2	+	47754675	47756303	HCG2040054	47754675	47754175	47756803	29	untarget	untarget
NM_198482	chr2	+	85661917	85664152	SH2D6	85661917	85661417	85664652	63	85685026	untarget
NM_000682	chr2	-	96778622	96781984	ADRA2B	96781984	96782484	96778122	200	untarget	untarget
NR_039634	chr2	-	112078588	112078668	MIR4435-1	112078668	112079168	112078088	9	untarget	untarget
NR_039636	chr2	-	112078589	112078663	MIR4435-2	112078663	112079163	112078089	9	untarget	untarget
NR_034130	chr2	-	114735245	114737561	LOC100499194	114737561	114738061	114734745	147	untarget	untarget
NR_039946	chr2	-	161264320	161264393	MIR4785	161264393	161264893	161263820	145	161235931	161289205
NM_004405	chr2	-	172964165	172967478	DLX2	172967478	172967978	172963665	293	172983719	untarget
NM_021193	chr2	+	176964529	176965488	HOXD12	176964529	176964029	176965988	128	untarget	untarget
NR_003031	chr2	+	203157773	203157857	SNORD11	203157773	203157273	203158357	8	203143243	untarget
NM_001077191	chr2	+	219125737	219128582	GPBAR1	219125737	219125237	219129082	84	untarget	untarget
NM_182642	chr2	+	219264477	219270664	CTDSP1	219264477	219263977	219271164	294	untarget	untarget
NM_017521	chr2	-	219845808	219850379	FEV	219850379	219850879	219845308	336	untarget	untarget
NM_145236	chr2	+	232260334	232265875	B3GNT7	232260334	232259834	232266375	304	untarget	untarget
NM_024409	chr2	-	232786804	232791038	NPPC	232791038	232791538	232786304	224	untarget	untarget
NM_001195129	chr2	+	233385172	233390425	PRSS56	233385172	233384672	233390925	304	untarget	untarget
NM_015893	chr2	+	238475216	238475818	PRLH	238475216	238474716	238476318	40	untarget	untarget
NM_002081	chr2	+	241375114	241407495	GPC1	241375114	241374614	241407995	1417	241366191	untarget
NM_001102467	chr2	-	241615834	241622317	AQP12B	241622317	241622817	241615334	254	untarget	untarget
NM_006374	chr2	-	242434121	242448110	STK25	242448110	242448610	242433621	561	untarget	untarget
NM_080741	chr2	+	242752026	242758739	NEU4	242752026	242751526	242759239	317	untarget	untarget
NM_024536	chr2	-	220403668	220408487	CHPF	220408487	220408987	220403168	299	untarget	untarget
NR_036082	chr2	-	220413794	220413869	MIR3132	220413869	220414369	220413294	25	untarget	untarget
NR_039944	chr2	-	128181112	128181194	MIR4783	128181194	128181694	128180612	67	128169605	untarget
NM_016932	chr2	-	45232323	45236542	SIX2	45236542	45237042	45231823	286	45252067	untarget
NR_036229	chr2	+	240227156	240227240	MIR4269	240227156	240226656	240227740	33	240201924	untarget
NR_047570	chr2	+	113993103	113998419	PAX8-AS1	113993103	113992603	113998919	191	untarget	untarget
NR_024014	chr2	-	241388835	241396117	PP14571	241396117	241396617	241388335	430	241366191	untarget
NR_029500	chr2	+	219267368	219267445	MIR26B	219267368	219266868	219267945	33	untarget	untarget
NM_001286811	chr2	+	220361076	220363009	LOC100996693	220361076	220360576	220363509	184	untarget	untarget
NR_106867	chr2	-	218765235	218765351	MIR6809	218765351	218765851	218764735	21	untarget	untarget
NR_106999	chr2	+	208031123	208031222	MIR7845	208031123	208030623	208031722	105	untarget	untarget
NR_004398	chr2	-	232325078	232325153	SNORD82	232325153	232325653	232324578	17	untarget	untarget
NR_029688	chr2	-	220158832	220158922	MIR153-1	220158922	220159422	220158332	18	untarget	untarget
NR_029867	chr2	-	219866366	219866430	MIR375	219866430	219866930	219865866	87	untarget	untarget
NR_029702	chr2	+	241395417	241395506	MIR149	241395417	241394917	241396006	59	241366191	untarget
NM_006196	chr2	+	70314584	70316334	PCBP1	70314584	70314084	70316834	153	untarget	untarget
NR_023343	chr2	+	122288455	122288585	RNU4ATAC	122288455	122287955	122289085	68	122288512	122246899
NR_029499	chr3	+	38010894	38010971	MIR26A1	38010894	38010394	38011471	19	untarget	untarget
NR_002325	chr3	+	39449881	39450030	SNORA6	39449881	39449381	39450530	20	untarget	untarget
NR_030290	chr3	+	44903379	44903473	MIR564	44903379	44902879	44903973	114	44925572	untarget
NM_015175	chr3	+	47021172	47051194	NBEAL2	47021172	47020672	47051694	791	47018378	46989650
NM_001272083	chr3	-	48509196	48514742	SHISA5	48514742	48515242	48508696	125	48475188	untarget
NM_199073	chr3	+	49058617	49060926	NDUFAF3	49058617	49058117	49061426	215	untarget	untarget
NR_029948	chr3	-	49057580	49057667	MIR425	49057667	49058167	49057080	38	untarget	untarget
NM_001276405	chr3	-	49052920	49056041	DALRD3	49056041	49056541	49052420	159	untarget	untarget
NM_173546	chr3	+	49209017	49213919	KLHDC8B	49209017	49208517	49214419	115	49255993	untarget
NM_198722	chr3	-	49754266	49757238	AMIGO3	49757238	49757738	49753766	209	untarget	untarget
NR_110697	chr3	+	50310549	50314602	SEMA3B	50310549	50310049	50315102	319	50308930	untarget
NM_007182	chr3	-	50367216	50378367	RASSF1	50378367	50378867	50366716	377	untarget	untarget
NM_015896	chr3	-	50378536	50383156	ZMYND10	50383156	50383656	50378036	177	untarget	untarget
NR_024407	chr3	+	101395273	101398057	ZBTB11-AS1	101395273	101394773	101398557	198	101362833	101395911
NM_032638	chr3	-	128198264	128212030	GATA2	128212030	128212530	128197764	763	untarget	untarget
NR_125398	chr3	+	128208045	128222050	GATA2-AS1	128208045	128207545	128222550	629	128268124	untarget
NM_001171906	chr3	+	131100608	131101641	NUDT16	131100608	131100108	131102141	95	untarget	untarget
NM_004189	chr3	+	137483133	137485172	SOX14	137483133	137482633	137485672	150	untarget	untarget
NR_030410	chr3	+	183959192	183959277	MIR1224	183959192	183958692	183959777	60	183968060	untarget
NM_033259	chr3	-	183977002	183979251	CAMK2N2	183979251	183979751	183976502	256	183968060	untarget
NM_153690	chr3	+	194406621	194409766	FAM43A	194406621	194406121	194410266	270	194393022	194403302
NR_038285	chr3	+	196729776	196731615	MFI2-AS1	196729776	196729276	196732115	217	196758349	untarget
NM_001123040	chr3	-	48955220	48956818	ARIH2OS	48956818	48957318	48954720	194	untarget	untarget
NM_001200018	chr3	-	50333832	50336320	NAT6	50336320	50336820	50333332	76	50308930	untarget
NR_029690	chr3	-	49058050	49058142	MIR191	49058142	49058642	49057550	62	untarget	untarget
NR_002588	chr3	+	186505401	186505538	SNORA4	186505401	186504901	186506038	14	186470764	186533330
NM_006026	chr3	-	129033613	129035120	H1FX	129035120	129035620	129033113	225	untarget	untarget
NR_002586	chr3	+	186505087	186505222	SNORA63	186505087	186504587	186505722	14	186470764	186533330
NR_106932	chr3	+	50310666	50310728	MIR6872	50310666	50310166	50311228	75	50308930	untarget
NR_109831	chr3	+	50374941	50375727	RASSF1-AS1	50374941	50374441	50376227	147	untarget	untarget
NM_014445	chr3	-	150259779	150264428	SERP1	150264428	150264928	150259279	155	150215784	150264474
NR_030292	chr3	+	111831647	111831745	MIR567	111831647	111831147	111832245	5	111816238	111848217
NR_031697	chr3	-	71591120	71591240	MIR1284	71591240	71591740	71590620	15	71553088	71545231
NR_029663	chr3	+	160122375	160122473	MIR15B	160122375	160121875	160122973	7	untarget	untarget
NR_029525	chr3	+	160122532	160122613	MIR16-2	160122532	160122032	160123113	8	untarget	untarget
NM_021923	chr4	+	1006251	1020686	FGFRL1	1006251	1005751	1021186	655	1037386	untarget
NM_000203	chr4	+	980784	998345	IDUA	980784	980284	998845	962	1037386	untarget
NM_134425	chr4	-	972860	987228	SLC26A1	987228	987728	972360	622	untarget	untarget
NM_001012614	chr4	-	1205227	1242908	CTBP1	1242908	1243408	1204727	1774	untarget	untarget
NR_104331	chr4	+	1203907	1212379	CTBP1-AS	1203907	1203407	1212879	364	untarget	untarget
NM_020894	chr4	+	1341103	1381837	UVSSA	1341103	1340603	1382337	1534	untarget	untarget
NM_001163213	chr4	+	1795038	1810599	FGFR3	1795038	1794538	1811099	923	untarget	untarget
NM_001297439	chr4	+	3443659	3451222	HGFAC	3443659	3443159	3451722	356	untarget	untarget
NM_002448	chr4	+	4861391	4865660	MSX1	4861391	4860891	4866160	275	untarget	untarget
NM_001085382	chr4	-	7432020	7436700	PSAPL1	7436700	7437200	7431520	162	untarget	untarget
NM_018942	chr4	-	8868772	8873543	HMX1	8873543	8874043	8868272	374	untarget	untarget
NM_002106	chr4	-	100869243	100871512	H2AFZ	100871512	100872012	100868743	181	untarget	untarget
NR_002963	chr4	+	119200344	119200475	SNORA24	119200344	119199844	119200975	50	untarget	untarget
NM_001130689	chr4	-	174252526	174254920	HMGB2	174254920	174255420	174252026	108	untarget	untarget
NM_001347	chr4	-	952671	967348	DGKQ	967348	967848	952171	771	untarget	untarget
NM_000683	chr4	+	3768295	3770253	ADRA2C	3768295	3767795	3770753	299	untarget	untarget
NM_001294341	chr4	-	675612	683230	MFSD7	683230	683730	675112	409	untarget	untarget
NM_002477	chr4	+	671710	675817	MYL5	671710	671210	676317	235	untarget	untarget
NM_001146069	chr4	-	2932287	2936586	MFSD10	2936586	2937086	2931787	294	untarget	untarget
NM_153376	chr4	-	7042575	7044728	CCDC96	7044728	7045228	7042075	214	7024045	untarget
NM_001290079	chr4	-	1396719	1400230	NKX1-1	1400230	1400730	1396219	509	untarget	untarget
NR_039608	chr4	-	5925001	5925055	MIR378D1	5925055	5925555	5924501	14	untarget	untarget
NR_039964	chr4	-	2251803	2251883	MIR4800	2251883	2252383	2251303	45	untarget	untarget
NR_104027	chr4	-	144434624	144435990	SMARCA5-AS1	144435990	144436490	144434124	144	untarget	untarget
NM_000584	chr4	+	74606222	74609433	CXCL8	74606222	74605722	74609933	18	74570226	74588737
NM_004174	chr5	-	473333	524549	SLC9A3	524549	525049	472833	2308	untarget	untarget
NM_001294337	chr5	+	2752244	2755511	C5orf38	2752244	2751744	2756011	276	untarget	untarget
NR_024418	chr5	-	135527155	135528851	LOC389332	135528851	135529351	135526655	193	untarget	untarget
NR_125375	chr5	+	473350	481006	LOC100288152	473350	472850	481506	487	untarget	untarget
NM_007030	chr5	-	659976	693510	TPPP	693510	694010	659476	1335	untarget	untarget
NM_006598	chr5	-	1050488	1112172	SLC12A7	1112172	1112672	1049988	2636	1003377	untarget
NM_182632	chr5	+	1225469	1246304	SLC6A18	1225469	1224969	1246804	693	untarget	untarget
NM_001003841	chr5	+	1201709	1225230	SLC6A19	1201709	1201209	1225730	806	1227710	untarget
NR_106723	chr5	-	1510876	1510971	MIR6075	1510971	1511471	1510376	43	1542987	untarget
NM_024830	chr5	-	1461541	1524076	LPCAT1	1524076	1524576	1461041	2107	1542987	untarget
NM_024337	chr5	+	3596167	3601517	IRX1	3596167	3595667	3602017	433	untarget	untarget
NM_021147	chr5	-	54526980	54529545	CCNO	54529545	54530045	54526480	235	untarget	untarget
NM_133456	chr5	-	132157832	132162002	SHROOM1	132162002	132162502	132157332	216	untarget	untarget
NR_105050	chr5	-	134374520	134375737	C5orf66-AS1	134375737	134376237	134374020	168	untarget	untarget
NM_001161546	chr5	-	138727634	138730885	PROB1	138730885	138731385	138727134	336	138709343	138739797
NM_194249	chr5	-	140050380	140053171	DND1	140053171	140053671	140049880	146	140098300	140090656
NM_004387	chr5	-	172659106	172662315	NKX2-5	172662315	172662815	172658606	258	172628947	untarget
NM_024872	chr5	-	176930750	176936858	DOK3	176936858	176937358	176930250	220	176973395	untarget
NM_001029886	chr5	-	176827107	176827637	PFN3	176827637	176828137	176826607	109	untarget	untarget
NM_054013	chr5	-	179224597	179229875	MGAT4B	179229875	179230375	179224097	247	untarget	untarget
NM_052863	chr5	-	180017104	180018487	SCGB3A1	180018487	180018987	180016604	180	untarget	untarget
NM_001080478	chr5	+	191625	195468	LRRC14B	191625	191125	195968	203	untarget	untarget
NR_104602	chr5	-	1856083	1856682	LOC101929034	1856682	1857182	1855583	68	untarget	untarget
NR_031598	chr5	-	179225277	179225346	MIR1229	179225346	179225846	179224777	52	untarget	untarget
NR_039661	chr5	-	535954	535997	MIR4456	535997	536497	535454	46	untarget	untarget
NM_021025	chr5	+	170736287	170739138	TLX3	170736287	170735787	170739638	337	170696754	untarget
NM_213636	chr5	-	176917246	176924606	PDLIM7	176924606	176925106	176916746	305	176973395	untarget
NR_108030	chr5	+	176170205	176170922	LINC01574	176170205	176169705	176171422	83	176211216	untarget
NM_016358	chr5	-	1877540	1882880	IRX4	1882880	1883380	1877040	409	untarget	untarget
NR_029632	chr5	-	168195150	168195260	MIR218-2	168195260	168195760	168194650	24	untarget	untarget
NM_138820	chr5	+	175815783	175816751	HIGD2A	175815783	175815283	175817251	108	untarget	untarget
NR_106778	chr6	-	1390548	1390646	MIR6720	1390646	1391146	1390048	156	untarget	untarget
NR_125804	chr6	+	1605765	1607591	FOXCUT	1605765	1605265	1608091	132	1588221	untarget
NM_021064	chr6	+	27100816	27101314	HIST1H2AG	27100816	27100316	27101814	95	27114574	27100455
NM_021066	chr6	-	27782079	27782518	HIST1H2AJ	27782518	27783018	27781579	58	27830530	27806051
NM_021221	chr6	+	31638727	31640227	LY6G5B	31638727	31638227	31640727	35	untarget	untarget
NM_005345	chr6	+	31783290	31785719	HSPA1A	31783290	31782790	31786219	206	31802335	untarget
NR_001284	chr6	-	31976196	31980800	TNXA	31980800	31981300	31975696	220	untarget	untarget
NM_032470	chr6	-	31976196	31981050	TNXB	31981050	31981550	31975696	223	untarget	untarget
NM_000500	chr6	+	32006092	32009447	CYP21A2	32006092	32005592	32009947	147	untarget	untarget
NR_037860	chr6	+	32132381	32136062	EGFL8	32132381	32131881	32136562	115	32114010	untarget
NM_030651	chr6	-	32116139	32119720	PRRT1	32119720	32120220	32115639	183	untarget	untarget
NR_106893	chr6	+	34208449	34208513	MIR6835	34208449	34207949	34209013	24	untarget	untarget
NR_104469	chr6	+	35744370	35747329	CLPSL2	35744370	35743870	35747829	108	35779058	untarget
NR_003954	chr6	-	147122804	147124960	KATNBL1P6	147124960	147125460	147122304	42	untarget	untarget
NM_175922	chr6	-	166719167	166721871	PRR18	166721871	166722371	166718667	240	untarget	untarget
NR_002971	chr6	+	31590855	31590987	SNORA38	31590855	31590355	31591487	20	31587702	untarget
NM_003519	chr6	-	27775256	27775709	HIST1H2BL	27775709	27776209	27774756	84	27806051	27777626
NM_001453	chr6	+	1610680	1614129	FOXC1	1610680	1610180	1614629	361	1588221	untarget
NM_014234	chr6	+	33172413	33174608	HSD17B8	33172413	33171913	33175108	83	33168208	untarget
NR_040090	chr6	+	31973412	31976686	CYP21A1P	31973412	31972912	31977186	143	untarget	untarget
NM_021058	chr6	-	27100094	27100575	HIST1H2BJ	27100575	27101075	27099594	87	27114574	27100455
NM_003525	chr6	+	26273203	26273640	HIST1H2BI	26273203	26272703	26274140	61	26285622	26311983
NM_003514	chr6	-	27860476	27860963	HIST1H2AM	27860963	27861463	27859976	69	27830530	27860924
NR_106892	chr6	+	33258021	33258102	MIR6834	33258021	33257521	33258602	25	33239569	untarget
NM_003537	chr6	-	26031816	26032288	HIST1H3B	26032288	26032788	26031316	58	26032310	26055077
NM_003509	chr6	+	27775976	27776445	HIST1H2AI	27775976	27775476	27776945	70	27806051	27763594
NM_003542	chr6	+	26104175	26104565	HIST1H4C	26104175	26103675	26105065	52	26103907	26055077
NM_020223	chr7	+	192968	300740	FAM20C	192968	192468	301240	2456	untarget	untarget
NM_015949	chr7	+	916190	936071	GET4	916190	915690	936571	1047	913019	untarget
NM_002360	chr7	+	1570367	1582679	MAFK	1570367	1569867	1583179	725	1560339	untarget
NM_001284310	chr7	-	937536	966852	ADAP1	966852	967352	937036	1233	913019	untarget
NM_017781	chr7	+	1022834	1029276	CYP2W1	1022834	1022334	1029776	323	untarget	untarget
NM_138445	chr7	+	1097140	1098897	GPR146	1097140	1096640	1099397	141	untarget	untarget
NM_001505	chr7	+	1126442	1133451	GPER1	1126442	1125942	1133951	315	untarget	untarget
NM_001080461	chr7	+	1272653	1276613	UNCX	1272653	1272153	1277113	471	untarget	untarget
NM_001097620	chr7	-	1581870	1596066	TMEM184A	1596066	1596566	1581370	620	1560339	untarget
NR_120509	chr7	-	1778265	1781946	ELFN1-AS1	1781946	1782446	1777765	156	untarget	untarget
NR_039799	chr7	-	1883815	1883889	MIR4655	1883889	1884389	1883315	38	untarget	untarget
NM_001040168	chr7	+	2559478	2568810	LFNG	2559478	2558978	2569310	491	untarget	untarget
NM_001291784	chr7	-	2514771	2516017	GRIFIN	2516017	2516517	2514271	73	untarget	untarget
NM_025250	chr7	+	2671602	2704436	TTYH3	2671602	2671102	2704936	1179	untarget	untarget
NR_030318	chr7	-	5535449	5535548	MIR589	5535548	5536048	5534949	45	untarget	untarget
NM_005523	chr7	-	27220775	27224835	HOXA11	27224835	27225335	27220275	198	untarget	untarget
NR_002795	chr7	+	27225026	27228912	HOXA11-AS	27225026	27224526	27229412	194	untarget	untarget
NM_152739	chr7	-	27202056	27205149	HOXA9	27205149	27205649	27201556	190	untarget	untarget
NM_024014	chr7	-	27185201	27187393	HOXA6	27187393	27187893	27184701	142	untarget	untarget
NR_029911	chr7	-	27209098	27209182	MIR196B	27209182	27209682	27208598	75	untarget	untarget
NM_001989	chr7	+	27282163	27286192	EVX1	27282163	27281663	27286692	279	untarget	untarget
NR_120507	chr7	-	27281047	27286848	EVX1-AS	27286848	27287348	27280547	308	untarget	untarget
NM_003508	chr7	+	72848108	72850450	FZD9	72848108	72847608	72850950	267	untarget	untarget
NM_001540	chr7	+	75931874	75933614	HSPB1	75931874	75931374	75934114	144	75929540	untarget
NM_001289933	chr7	-	100171657	100172356	ZASP	100172356	100172856	100171157	128	100136238	100143210
NM_022574	chr7	-	100277129	100286870	GIGYF1	100286870	100287370	100276629	356	untarget	untarget
NM_001302622	chr7	-	100487614	100493754	ACHE	100493754	100494254	100487114	433	100539968	untarget
NM_003378	chr7	-	100805789	100808852	VGF	100808852	100809352	100805289	343	100769985	untarget
NR_002329	chr7	+	116593952	116599867	ST7-OT4	116593952	116593452	116600367	172	untarget	untarget
NM_001458	chr7	+	128470482	128499328	FLNC	128470482	128469982	128499828	898	untarget	untarget
NR_029615	chr7	-	129414744	129414854	MIR183	129414854	129415354	129414244	30	untarget	untarget
NM_002889	chr7	-	150035406	150038763	RARRES2	150038763	150039263	150034906	157	150019474	untarget
NM_001204798	chr7	-	150646515	150652917	KCNH2	150652917	150653417	150646015	226	untarget	untarget
NM_001199692	chr7	+	150755298	150773614	SLC4A2	150755298	150754798	150774114	675	untarget	untarget
NM_004769	chr7	+	150745378	150749843	ASIC3	150745378	150744878	150750343	188	untarget	untarget
NM_004935	chr7	-	150750898	150755052	CDK5	150755052	150755552	150750398	153	untarget	untarget
NM_033015	chr7	-	150773707	150777970	FASTK	150777970	150778470	150773207	237	untarget	untarget
NR_030407	chr7	+	150935506	150935624	MIR671	150935506	150935006	150936124	37	150969040	untarget
NM_000193	chr7	-	155595557	155604967	SHH	155604967	155605467	155595057	682	155651428	155653420
NM_001165255	chr7	-	156797546	156802129	MNX1	156802129	156802629	156797046	320	untarget	untarget
NM_001080453	chr7	-	1509912	1544018	INTS1	1544018	1544518	1509412	1664	1560339	untarget
NM_001101	chr7	-	5566778	5570232	ACTB	5570232	5570732	5566278	287	5588970	untarget
NM_138701	chr7	-	40172341	40174251	MPLKIP	40174251	40174751	40171841	106	untarget	untarget
NM_182924	chr7	-	1473994	1499109	MICALL2	1499109	1499609	1473494	1035	1437281	untarget
NM_177455	chr7	+	97841565	97842271	BHLHA15	97841565	97841065	97842771	85	97793271	untarget
NM_005273	chr7	+	100271362	100276792	GNB2	100271362	100270862	100277292	371	untarget	untarget
NR_033963	chr7	+	560027	564869	FLJ44511	560027	559527	565369	382	untarget	untarget
NR_039677	chr7	+	102111915	102111978	MIR4467	102111915	102111415	102112478	26	untarget	untarget
NM_001005328	chr7	-	143955788	143956721	OR2A7	143956721	143957221	143955288	36	untarget	untarget
NR_039800	chr7	-	4828195	4828270	MIR4656	4828270	4828770	4827695	45	untarget	untarget
NR_039791	chr7	+	2566707	2566779	MIR4648	2566707	2566207	2567279	49	untarget	untarget
NR_029898	chr7	-	1062568	1062662	MIR339	1062662	1063162	1062068	62	untarget	untarget
NR_036245	chr7	+	101936368	101936453	MIR4285	101936368	101935868	101936953	37	untarget	untarget
NR_106935	chr7	+	100465657	100465729	MIR6875	100465657	100465157	100466229	47	untarget	untarget
NM_015201	chr8	-	145486001	145515120	BOP1	145515120	145515620	145485501	1308	untarget	untarget
NM_001042500	chr8	-	6835170	6837614	DEFA1B	6837614	6838114	6834670	40	untarget	untarget
NM_025069	chr8	+	37553300	37556396	ZNF703	37553300	37552800	37556896	356	untarget	untarget
NM_032611	chr8	+	142431487	142442554	PTP4A3	142431487	142430987	142443054	407	untarget	untarget
NM_138465	chr8	+	144349606	144359101	GLI4	144349606	144349106	144359601	459	untarget	untarget
NM_173832	chr8	+	144329097	144344875	ZFP41	144329097	144328597	144345375	666	untarget	untarget
NM_032378	chr8	-	144661866	144679845	EEF1D	144679845	144680345	144661366	705	144629466	144698378
NM_001286829	chr8	-	144656954	144660521	NAPRT	144660521	144661021	144656454	226	144629466	144698378
NM_003313	chr8	-	144694787	144699732	TSTA3	144699732	144700232	144694287	244	144698378	untarget
NM_023078	chr8	-	144686082	144691784	PYCRL	144691784	144692284	144685582	236	144698378	untarget
NM_001100878	chr8	-	144648362	144654928	MROH6	144654928	144655428	144647862	350	144629466	144698378
NM_139021	chr8	+	144798506	144804633	MAPK15	144798506	144798006	144805133	266	untarget	untarget
NM_198488	chr8	-	144806102	144815914	FAM83H	144815914	144816414	144805602	639	untarget	untarget
NM_078480	chr8	-	144898513	144911556	PUF60	144911556	144912056	144898013	544	untarget	untarget
NM_015356	chr8	-	144873089	144897549	SCRIB	144897549	144898049	144872589	1033	untarget	untarget
NR_030633	chr8	-	144895126	144895212	MIR937	144895212	144895712	144894626	45	untarget	untarget
NR_106904	chr8	-	144919927	144919988	MIR6845	144919988	144920488	144919427	36	untarget	untarget
NM_000445	chr8	-	144989314	145050913	PLEC	145050913	145051413	144988814	2935	untarget	untarget
NR_030383	chr8	-	145019358	145019447	MIR661	145019447	145019947	145018858	49	untarget	untarget
NR_106905	chr8	-	145112223	145112283	MIR6846	145112283	145112783	145111723	39	untarget	untarget
NR_107057	chr8	-	145317575	145317640	MIR7112	145317640	145318140	145317075	51	untarget	untarget
NM_031309	chr8	-	145554227	145559943	SCRT1	145559943	145560443	145553727	450	untarget	untarget
NM_013432	chr8	-	145654162	145669812	TONSL	145669812	145670312	145653662	691	untarget	untarget
NM_032902	chr8	+	145722108	145727504	PPP1R16A	145722108	145721608	145728004	244	untarget	untarget
NR_106953	chr8	-	145660933	145661002	MIR6893	145661002	145661502	145660433	42	untarget	untarget
NM_005309	chr8	+	145729464	145732555	GPT	145729464	145728964	145733055	222	untarget	untarget
NR_106908	chr8	-	145625670	145625739	MIR6849	145625739	145626239	145625170	45	untarget	untarget
NM_004260	chr8	-	145736666	145743210	RECQL4	145743210	145743710	145736166	376	untarget	untarget
NM_138496	chr8	-	145675314	145690418	CYHR1	145690418	145690918	145674814	606	untarget	untarget
NM_003923	chr8	-	145699114	145701718	FOXH1	145701718	145702218	145698614	139	untarget	untarget
NM_033301	chr8	-	146015153	146017729	RPL8	146017729	146018229	146014653	187	untarget	untarget
NM_017570	chr8	-	145106166	145115606	OPLAH	145115606	145116106	145105666	578	untarget	untarget
NM_032862	chr8	+	144680073	144682485	TIGD5	144680073	144679573	144682985	279	144698378	144635939
NM_201589	chr8	-	144510229	144512602	MAFA	144512602	144513102	144509729	327	144536809	untarget
NM_015193	chr8	-	143692404	143695833	ARC	143695833	143696333	143691904	245	untarget	untarget
NM_021010	chr8	-	6912821	6914261	DEFA5	6914261	6914761	6912321	19	untarget	untarget
NM_001162914	chr8	-	144788863	144790279	CCDC166	144790279	144790779	144788363	240	untarget	untarget
NM_001080514	chr8	+	145321460	145323386	SCX	145321460	145320960	145323886	219	untarget	untarget
NR_031612	chr8	+	129061397	129061484	MIR1207	129061397	129060897	129061984	14	untarget	untarget
NR_002598	chr8	-	67834708	67834784	SNORD87	67834784	67835284	67834208	6	untarget	untarget
NR_106907	chr8	-	145540908	145540978	MIR6848	145540978	145541478	145540408	26	untarget	untarget
NR_106909	chr8	-	146017315	146017376	MIR6850	146017376	146017876	146016815	115	untarget	untarget
NR_002765	chr8	-	131307600	131308779	ASAP1-IT1	131308779	131309279	131307100	8	131314833	untarget
NM_002957	chr9	+	137218308	137332432	RXRA	137218308	137217808	137332932	3496	137348194	137270829
NM_019892	chr9	-	139323066	139334256	INPP5E	139334256	139334756	139322566	635	untarget	untarget
NM_024718	chr9	+	139702373	139735639	RABL6	139702373	139701873	139736139	1229	untarget	untarget
NM_001004125	chr9	-	25676386	25678856	TUSC1	25678856	25679356	25675886	158	25681312	untarget
NM_147169	chr9	-	34379016	34381598	C9orf24	34381598	34382098	34378516	147	untarget	untarget
NM_020702	chr9	-	34366663	34376894	KIAA1161	34376894	34377394	34366163	362	34325710	untarget
NM_001013735	chr9	+	79634570	79635869	FOXB2	79634570	79634070	79636369	197	untarget	untarget
NM_021570	chr9	-	96713908	96717608	BARX1	96717608	96718108	96713408	387	96725213	untarget
NR_029665	chr9	+	97847726	97847823	MIR27B	97847726	97847226	97848323	48	untarget	untarget
NM_020064	chr9	+	135457992	135465640	BARHL1	135457992	135457492	135466140	453	untarget	untarget
NR_023344	chr9	-	137029561	137029686	RNU6ATAC	137029686	137030186	137029061	92	137032674	137029599
NM_006334	chr9	+	137967102	137989952	OLFM1	137967102	137966602	137990452	725	138022224	138029254
NM_014811	chr9	+	138371647	138380739	PPP1R26	138371647	138371147	138381239	514	138355022	138360758
NM_014564	chr9	-	139088095	139095004	LHX3	139095004	139095504	139087595	496	untarget	untarget
NM_015597	chr9	+	139221931	139236288	GPSM1	139221931	139221431	139236788	617	untarget	untarget
NR_121577	chr9	+	139442293	139444196	LINC01573	139442293	139441793	139444696	87	untarget	untarget
NM_016215	chr9	+	139557378	139567130	EGFL7	139557378	139556878	139567630	492	untarget	untarget
NM_006412	chr9	-	139567594	139581911	AGPAT2	139581911	139582411	139567094	569	untarget	untarget
NR_029695	chr9	+	139565053	139565138	MIR126	139565053	139564553	139565638	53	untarget	untarget
NM_152421	chr9	+	139607023	139619170	FAM69B	139607023	139606523	139619670	509	untarget	untarget
NR_002958	chr9	-	139621198	139621331	SNORA17	139621331	139621831	139620698	40	untarget	untarget
NR_106780	chr9	-	139641344	139641422	MIR6722	139641422	139641922	139640844	41	untarget	untarget
NM_206920	chr9	+	139746818	139755251	MAMDC4	139746818	139746318	139755751	298	untarget	untarget
NM_000606	chr9	+	139839697	139841426	C8G	139839697	139839197	139841926	114	untarget	untarget
NM_018998	chr9	-	139834884	139839206	FBXW5	139839206	139839706	139834384	372	untarget	untarget
NM_178536	chr9	+	139846767	139849949	LCN12	139846767	139846267	139850449	129	untarget	untarget
NR_036251	chr9	+	139725408	139725475	MIR4292	139725408	139724908	139725975	47	untarget	untarget
NM_000954	chr9	+	139871955	139876194	PTGDS	139871955	139871455	139876694	236	untarget	untarget
NM_004479	chr9	-	139924625	139927292	FUT7	139927292	139927792	139924125	142	untarget	untarget
NM_001606	chr9	-	139901685	139922740	ABCA2	139922740	139923240	139901185	1087	untarget	untarget
NR_027447	chr9	-	139979397	139981269	MAN1B1-AS1	139981269	139981769	139978897	177	untarget	untarget
NM_007327	chr9	+	140033608	140063214	GRIN1	140033608	140033108	140063714	1304	140092519	untarget
NM_001282477	chr9	-	140065379	140066498	TMEM210	140066498	140066998	140064879	53	140092519	untarget
NM_013379	chr9	-	140004991	140009195	DPP7	140009195	140009695	140004491	337	139977847	untarget
NM_001013653	chr9	-	140063211	140064491	LRRC26	140064491	140064991	140062711	235	140092519	untarget
NM_017723	chr9	+	140172279	140177093	TOR4A	140172279	140171779	140177593	411	untarget	untarget
NM_001004354	chr9	-	140194082	140196703	NRARP	140196703	140197203	140193582	310	untarget	untarget
NM_017617	chr9	-	139388895	139440238	NOTCH1	139440238	139440738	139388395	2290	untarget	untarget
NM_052814	chr9	-	139258407	139268133	CARD9	139268133	139268633	139257907	477	untarget	untarget
NM_001287343	chr9	+	139743267	139745495	PHPT1	139743267	139742767	139745995	201	untarget	untarget
NM_080877	chr9	+	140125384	140131006	SLC34A3	140125384	140124884	140131506	263	140092519	untarget
NM_013366	chr9	-	140069235	140083057	ANAPC2	140083057	140083557	140068735	625	140092519	untarget
NM_207510	chr9	+	139877444	139880210	LCNL1	139877444	139876944	139880710	161	untarget	untarget
NM_001080515	chr9	-	136443536	136445368	FAM163B	136445368	136445868	136443036	98	untarget	untarget
NM_198180	chr9	-	133768814	133769225	QRFP	133769225	133769725	133768314	51	133723012	133722025
NM_015392	chr9	-	139933908	139940676	NPDC1	139940676	139941176	139933408	381	139977847	untarget
NM_001080482	chr9	+	139738866	139741797	C9orf172	139738866	139738366	139742297	483	untarget	untarget
NM_001190228	chr9	+	140122017	140124090	RNF224	140122017	140121517	140124590	106	140092519	untarget
NM_031297	chr9	-	140114698	140115775	RNF208	140115775	140116275	140114198	98	140092519	untarget
NR_039820	chr9	-	139414019	139414078	MIR4673	139414078	139414578	139413519	37	untarget	untarget
NM_004669	chr9	-	139889059	139891024	CLIC3	139891024	139891524	139888559	176	untarget	untarget
NR_030333	chr9	+	140732870	140732968	MIR602	140732870	140732370	140733468	39	140746441	untarget
NR_073565	chr9	-	139256351	139258263	DNLZ	139258263	139258763	139255851	179	untarget	untarget
NR_003071	chr9	-	125642491	125642598	SNORD90	125642598	125643098	125641991	6	untarget	untarget
NR_003685	chr9	-	33952761	33952852	SNORD121A	33952852	33953352	33952261	7	untarget	untarget
NM_138499	chr10	+	134210701	134231358	PWWP2B	134210701	134210201	134231858	927	untarget	untarget
NM_152643	chr10	+	134973970	135039916	KNDC1	134973970	134973470	135040416	2570	135072772	untarget
NM_017422	chr10	-	5540657	5541533	CALML5	5541533	5542033	5540157	90	5588850	untarget
NM_005185	chr10	+	5566851	5568231	CALML3	5566851	5566351	5568731	108	5588850	untarget
NR_104329	chr10	-	8092438	8094454	GATA3-AS1	8094454	8094954	8091938	237	untarget	untarget
NR_031736	chr10	-	21785490	21785570	MIR1915	21785570	21786070	21784990	95	untarget	untarget
NM_003055	chr10	+	50818346	50820766	SLC18A3	50818346	50817846	50821266	293	50777385	50779423
NR_038453	chr10	-	72976980	72977985	UNC5B-AS1	72977985	72978485	72976480	71	untarget	untarget
NM_024875	chr10	-	75404638	75410797	SYNPO2L	75410797	75411297	75404138	138	75384668	untarget
NR_120661	chr10	-	82289352	82295698	LOC101929574	82295698	82296198	82288852	228	untarget	untarget
NM_145285	chr10	+	101292689	101296280	NKX2-3	101292689	101292189	101296780	301	untarget	untarget
NM_006562	chr10	-	102986732	102988717	LBX1	102988717	102989217	102986232	230	untarget	untarget
NM_000681	chr10	+	112836789	112840662	ADRA2A	112836789	112836289	112841162	329	untarget	untarget
NM_004098	chr10	+	119301955	119309057	EMX2	119301955	119301455	119309557	422	untarget	untarget
NR_039829	chr10	+	121137483	121137555	MIR4681	121137483	121136983	121138055	18	untarget	untarget
NM_001105574	chr10	+	124895566	124897247	HMX3	124895566	124895066	124897747	253	124889138	untarget
NM_006426	chr10	+	134000413	134019280	DPYSL4	134000413	133999913	134019780	789	untarget	untarget
NM_177400	chr10	-	134598319	134599537	NKX6-2	134599537	134600037	134597819	312	untarget	untarget
NM_001291085	chr10	+	134915749	134945179	GPR123	134915749	134915249	134945679	1121	untarget	untarget
NM_003577	chr10	+	135043777	135045062	UTF1	135043777	135043277	135045562	261	135072772	untarget
NM_014468	chr10	+	135051407	135055434	VENTX	135051407	135050907	135055934	200	135072772	untarget
NM_198472	chr10	-	135168657	135171529	FUOM	135171529	135172029	135168157	170	untarget	untarget
NM_015722	chr10	-	135138927	135150475	CALY	135150475	135150975	135138427	561	untarget	untarget
NM_001012508	chr10	-	135234169	135238121	SPRN	135238121	135238621	135233669	257	untarget	untarget
NR_033789	chr10	-	135380437	135383462	SPRNP1	135383462	135383962	135379937	203	untarget	untarget
NM_001164489	chr10	-	135075919	135090407	ADAM8	135090407	135090907	135075419	604	untarget	untarget
NM_020999	chr10	-	71331790	71333210	NEUROG3	71333210	71333710	71331290	166	untarget	untarget
NR_003076	chr10	+	70514928	70514995	SNORD98	70514928	70514428	70515495	7	untarget	untarget
NM_012083	chr10	-	99092253	99094458	FRAT2	99094458	99094958	99091753	226	untarget	untarget
NR_106985	chr10	-	30657525	30657594	MIR7162	30657594	30658094	30657025	30	untarget	untarget
NR_029408	chr10	+	89102167	89103331	LOC439994	89102167	89101667	89103831	164	untarget	untarget
NR_107053	chr10	-	28578186	28578279	MIR8086	28578279	28578779	28577686	16	untarget	untarget
NM_001145373	chr10	+	23728197	23731310	OTUD1	23728197	23727697	23731810	268	23721613	23710960
NM_153266	chr11	+	66059372	66064135	TMEM151A	66059372	66058872	66064635	313	untarget	untarget
NM_003957	chr11	+	1411128	1483919	BRSK2	1411128	1410628	1484419	2732	untarget	untarget
NR_106801	chr11	+	209335	209406	MIR6743	209335	208835	209906	61	untarget	untarget
NM_021034	chr11	-	319672	320914	IFITM3	320914	321414	319172	75	320713	356224
NM_001276700	chr11	+	278569	285388	NLRP6	278569	278069	285888	398	320713	untarget
NM_025092	chr11	+	289137	295688	ATHL1	289137	288637	296188	346	320713	untarget
NM_178537	chr11	+	369794	382117	B4GALNT4	369794	369294	382617	724	320713	356224
NM_021805	chr11	-	405715	417397	SIGIRR	417397	417897	405215	514	356224	untarget
NM_001143994	chr11	+	561449	564025	RASSF7	561449	560949	564525	178	untarget	untarget
NM_173573	chr11	-	554849	560779	LMNTD2	560779	561279	554349	455	untarget	untarget
NM_001171968	chr11	-	616564	625067	CDHR5	625067	625567	616064	381	untarget	untarget
NR_029623	chr11	-	568088	568198	MIR210	568198	568698	567588	103	untarget	untarget
NM_001191061	chr11	-	790474	798269	SLC25A22	798269	798769	789974	403	untarget	untarget
NM_145887	chr11	-	799178	805250	PIDD1	805250	805750	798678	310	untarget	untarget
NM_016564	chr11	-	787109	790126	CEND1	790126	790626	786609	174	untarget	untarget
NM_003271	chr11	+	842823	867116	TSPAN4	842823	842323	867616	1034	untarget	untarget
NM_005961	chr11	-	1012823	1036706	MUC6	1036706	1037206	1012323	935	1060811	untarget
NM_002458	chr11	+	1244294	1283406	MUC5B	1244294	1243794	1283906	1510	untarget	untarget
NR_106802	chr11	+	1277834	1277900	MIR6744	1277834	1277334	1278400	29	untarget	untarget
NR_026643	chr11	+	1686828	1689086	FAM99A	1686828	1686328	1689586	98	untarget	untarget
NM_001909	chr11	-	1773981	1785222	CTSD	1785222	1785722	1773481	430	untarget	untarget
NM_138567	chr11	+	1855539	1858751	SYT8	1855539	1855039	1859251	144	untarget	untarget
NR_107001	chr11	+	1901274	1901377	MIR7847	1901274	1900774	1901877	39	untarget	untarget
NM_021134	chr11	+	1968501	1977839	MRPL23	1968501	1968001	1978339	448	untarget	untarget
NM_001293171	chr11	+	2016406	2016890	HOTS	2016406	2015906	2017390	58	untarget	untarget
NR_024471	chr11	-	2004438	2011150	MRPL23-AS1	2011150	2011650	2003938	255	untarget	untarget
NM_000360	chr11	-	2185158	2193035	TH	2193035	2193535	2184658	336	untarget	untarget
NM_001127598	chr11	-	2150341	2162354	IGF2	2162354	2162854	2149841	677	untarget	untarget
NR_028043	chr11	+	2161757	2169896	IGF2-AS	2161757	2161257	2170396	355	untarget	untarget
NM_014555	chr11	-	2425745	2444275	TRPM5	2444275	2444775	2425245	711	untarget	untarget
NM_001297658	chr11	+	2421717	2425108	TSSC4	2421717	2421217	2425608	206	untarget	untarget
NM_001122631	chr11	-	2904447	2906995	CDKN1C	2906995	2907495	2903947	363	untarget	untarget
NR_027138	chr11	+	3239561	3244361	MRGPRG-AS1	3239561	3239061	3244861	224	untarget	untarget
NM_020402	chr11	-	3686816	3692614	CHRNA10	3692614	3693114	3686316	185	untarget	untarget
NR_039705	chr11	-	10529816	10529873	MIR4485	10529873	10530373	10529316	27	10512137	10535719
NR_029697	chr11	+	43602943	43603033	MIR129-2	43602943	43602443	43603533	69	untarget	untarget
NM_001080446	chr11	-	45928085	45928833	C11orf94	45928833	45929333	45927585	50	untarget	untarget
NR_039837	chr11	+	46397951	46398034	MIR4688	46397951	46397451	46398534	28	untarget	untarget
NM_001184883	chr11	+	64018994	64036924	PLCB3	64018994	64018494	64037424	640	64037479	untarget
NR_106977	chr11	-	64109320	64109376	MIR7155	64109376	64109876	64108820	43	64102607	64153817
NM_017525	chr11	-	64591661	64612041	CDC42BPG	64612041	64612541	64591161	687	64653485	64622395
NM_014205	chr11	-	64883874	64885210	ZNHIT2	64885210	64885710	64883374	175	untarget	untarget
NM_145719	chr11	+	65122281	65125082	TIGD3	65122281	65121781	65125582	205	65138615	65149948
NM_001099409	chr11	+	65343508	65360116	EHBP1L1	65343508	65343008	65360616	574	65382714	untarget
NR_037718	chr11	-	65633911	65640405	EFEMP2	65640405	65640905	65633411	252	untarget	untarget
NM_006442	chr11	+	65686727	65689048	DRAP1	65686727	65686227	65689548	215	untarget	untarget
NM_004292	chr11	-	66099541	66104000	RIN1	66104000	66104500	66099041	178	66115437	66115636
NM_001619	chr11	+	67033904	67054029	ADRBK1	67033904	67033404	67054529	722	untarget	untarget
NM_020441	chr11	-	67205517	67210983	CORO1B	67210983	67211483	67205017	268	untarget	untarget
NM_002708	chr11	-	67165651	67169376	PPP1CA	67169376	67169876	67165151	211	67122015	67124280
NM_005608	chr11	-	67202980	67205153	PTPRCAP	67205153	67205653	67202480	103	untarget	untarget
NM_000852	chr11	+	67351065	67354124	GSTP1	67351065	67350565	67354624	159	untarget	untarget
NM_001130848	chr11	-	67259238	67272843	PITPNM1	67272843	67273343	67258738	593	untarget	untarget
NM_006019	chr11	+	67806461	67818366	TCIRG1	67806461	67805961	67818866	439	67781774	untarget
NR_106811	chr11	+	67812260	67812424	MIR6753	67812260	67811760	67812924	38	67781774	untarget
NM_005169	chr11	-	71950120	71955220	PHOX2A	71955220	71955720	71949620	317	71989919	untarget
NR_120561	chr11	-	76493624	76494106	LOC101928837	76494106	76494606	76493124	81	76535291	76481726
NR_028027	chr11	-	85368607	85376182	CREBZF	85376182	85376682	85368107	172	85358463	85358463
NM_001278431	chr11	-	119209643	119211593	C1QTNF5	119211593	119212093	119209143	171	119241188	untarget
NM_006597	chr11	-	122928199	122933043	HSPA8	122933043	122933543	122927699	162	122936383	untarget
NR_031602	chr11	+	64136073	64136175	MIR1237	64136073	64135573	64136675	84	64102607	64153817
NM_024036	chr11	+	66624875	66627946	LRFN4	66624875	66624375	66628446	280	66659668	66601799
NM_053056	chr11	+	69455872	69469242	CCND1	69455872	69455372	69469742	660	69414346	69506295
NM_004029	chr11	-	612554	615999	IRF7	615999	616499	612054	237	untarget	untarget
NR_031624	chr11	+	70130060	70130176	MIR548K	70130060	70129560	70130676	12	untarget	untarget
NM_020376	chr11	+	818900	825571	PNPLA2	818900	818400	826071	359	untarget	untarget
NM_001145077	chr11	+	61276271	61278490	LRRC10B	61276271	61275771	61278990	243	untarget	untarget
NM_024116	chr11	-	93469095	93474703	TAF1D	93474703	93475203	93468595	144	93475069	93517926
NR_121648	chr11	-	5265783	5266776	BGLT3	5266776	5267276	5265283	21	untarget	untarget
NR_106807	chr11	-	64669858	64669927	MIR6749	64669927	64670427	64669358	39	64653485	64622395
NM_000741	chr11	-	46406639	46408107	CHRM4	46408107	46408607	46406139	90	untarget	untarget
NR_039708	chr11	+	61276067	61276129	MIR4488	61276067	61275567	61276629	113	untarget	untarget
NR_106769	chr11	-	62560173	62560243	MIR6514	62560243	62560743	62559673	21	62608944	untarget
NM_001997	chr11	-	64888098	64889672	FAU	64889672	64890172	64887598	102	untarget	untarget
NM_003282	chr11	+	1860232	1862910	TNNI2	1860232	1859732	1863410	129	untarget	untarget
NR_106963	chr11	+	67800330	67800389	MIR7113	67800330	67799830	67800889	32	67781774	untarget
NM_001303029	chr11	+	392598	404908	PKP3	392598	392098	405408	796	356224	untarget
NM_001135635	chr11	-	65684282	65686531	C11orf68	65686531	65687031	65683782	182	untarget	untarget
NR_039839	chr11	+	65403780	65403840	MIR4690	65403780	65403280	65404340	31	65382714	untarget
NR_002196	chr11	-	2016405	2019065	H19	2019065	2019565	2015905	167	untarget	untarget
NR_031600	chr11	-	65554464	65554484	MIR1234	65554484	65554984	65553964	128	untarget	untarget
NM_173584	chr11	+	828259	831991	CRACR2B	828259	827759	832491	246	untarget	untarget
NM_021920	chr11	-	626312	627173	SCT	627173	627673	625812	127	untarget	untarget
NR_030158	chr11	-	2155363	2155439	MIR483	2155439	2155939	2154863	23	untarget	untarget
NR_002559	chr11	-	62621375	62621440	SNORD29	62621440	62621940	62620875	8	62608944	untarget
NR_029409	chr11	+	1330937	1331937	TOLLIP-AS1	1330937	1330437	1332437	164	1357077	untarget
NR_030533	chr11	-	2017988	2018061	MIR675	2018061	2018561	2017488	68	untarget	untarget
NR_126400	chr11	+	2012325	2014699	LINC01219	2012325	2011825	2015199	127	untarget	untarget
NM_022363	chr12	-	113900693	113909877	LHX5	113909877	113910377	113900193	614	113859892	untarget
NM_003565	chr12	+	132379278	132407707	ULK1	132379278	132378778	132408207	1115	untarget	untarget
NR_002803	chr12	+	6993144	6993768	RPL13P5	6993144	6992644	6994268	38	untarget	untarget
NR_028408	chr12	-	46119502	46121704	LINC00938	46121704	46122204	46119002	118	46119542	untarget
NR_110019	chr12	+	49182929	49184318	LOC100506125	49182929	49182429	49184818	133	49189594	untarget
NM_015086	chr12	-	49388932	49393088	DDN	49393088	49393588	49388432	265	untarget	untarget
NM_001008223	chr12	-	49726199	49730971	C1QL4	49730971	49731471	49725699	291	untarget	untarget
NM_001651	chr12	+	50355278	50359465	AQP5	50355278	50354778	50359965	229	50324740	50308327
NR_110589	chr12	-	50353234	50356707	LOC101927318	50356707	50357207	50352734	200	50324740	50308327
NM_001256830	chr12	+	50467367	50477405	ASIC1	50467367	50466867	50477905	179	50505867	untarget
NM_173860	chr12	+	54348713	54350350	HOXC12	54348713	54348213	54350850	149	untarget	untarget
NR_047504	chr12	-	54392805	54393794	HOXC-AS1	54393794	54394294	54392305	91	54410429	untarget
NM_020370	chr12	-	54756228	54758270	GPR84	54758270	54758770	54755728	36	54718384	54776861
NM_020142	chr12	-	57628685	57634475	NDUFA4L2	57634475	57634975	57628185	310	untarget	untarget
NR_106921	chr12	-	112601061	112601125	MIR6861	112601125	112601625	112600561	31	112560600	untarget
NR_106957	chr12	-	121882075	121882155	MIR7107	121882155	121882655	121881575	49	untarget	untarget
NM_024623	chr12	+	123459353	123464588	OGFOD2	123459353	123458853	123465088	232	untarget	untarget
NR_110053	chr12	+	126580537	126588478	LOC101927464	126580537	126580037	126588978	58	126536307	untarget
NR_024563	chr12	+	132851976	132857486	LOC100130238	132851976	132851476	132857986	207	132903881	untarget
NM_001142641	chr12	+	133067156	133161773	FBRSL1	133067156	133066656	133162273	3669	untarget	untarget
NR_106821	chr12	+	133158582	133158647	MIR6763	133158582	133158082	133159147	47	untarget	untarget
NM_024078	chr12	+	132628971	132637018	NOC4L	132628971	132628471	132637518	534	untarget	untarget
NM_005430	chr12	+	49372235	49376396	WNT1	49372235	49371735	49376896	339	untarget	untarget
NR_027032	chr12	+	58120022	58122139	AGAP2-AS1	58120022	58119522	58122639	198	untarget	untarget
NR_106940	chr12	-	124821726	124821788	MIR6880	124821788	124822288	124821226	50	untarget	untarget
NR_031597	chr12	+	57588286	57588359	MIR1228	57588286	57587786	57588859	31	untarget	untarget
NM_004503	chr12	+	54422193	54424607	HOXC6	54422193	54421693	54425107	142	54410429	untarget
NR_039849	chr12	+	121160995	121161069	MIR4700	121160995	121160495	121161569	10	untarget	untarget
NM_018953	chr12	+	54426831	54429144	HOXC5	54426831	54426331	54429644	160	54410429	untarget
NR_047505	chr12	-	54388991	54390569	HOXC-AS2	54390569	54391069	54388491	119	54410429	untarget
NR_030753	chr12	+	54427733	54427829	MIR615	54427733	54427233	54428329	74	54410429	untarget
NR_027157	chr12	-	98906750	98910004	TMPO-AS1	98910004	98910504	98906250	184	98927506	untarget
NR_026657	chr12	+	54495992	54496483	LOC100240734	54495992	54495492	54496983	12	untarget	untarget
NR_029895	chr12	+	95702195	95702289	MIR331	95702195	95701695	95702789	5	untarget	untarget
NM_153633	chr12	+	54447660	54449814	HOXC4	54447660	54447160	54450314	94	54410429	untarget
NR_106740	chr12	+	62654139	62654235	MIR6125	62654139	62653639	62654735	88	62662818	62676221
NR_037425	chr12	+	104324202	104324333	MIR3652	104324202	104323702	104324833	83	104351124	untarget
NR_120459	chr12	-	70636085	70637140	LINC01481	70637140	70637640	70635585	111	untarget	untarget
NR_029508	chr13	+	92003567	92003645	MIR92A1	92003567	92003067	92004145	9	untarget	untarget
NR_044995	chr13	+	114518582	114545814	GAS6-AS1	114518582	114518082	114546314	1132	untarget	untarget
NM_005163	chr14	-	105235686	105259938	AKT1	105259938	105260438	105235186	755	untarget	untarget
NM_022789	chr14	+	23842069	23845612	IL25	23842069	23841569	23846112	56	untarget	untarget
NM_203402	chr14	+	24600674	24602058	FITM1	24600674	24600174	24602558	51	24630269	24583532
NR_103710	chr14	+	36988482	36992221	NKX2-1-AS1	36988482	36987982	36992721	291	untarget	untarget
NM_001244701	chr14	-	69254371	69262960	ZFP36L1	69262960	69263460	69253871	390	69261180	untarget
NM_206918	chr14	-	100612752	100626012	DEGS2	100626012	100626512	100612252	474	100670811	untarget
NM_020836	chr14	-	101003483	101036131	BEGAIN	101036131	101036631	101002983	1170	untarget	untarget
NR_029965	chr14	+	101347343	101347457	MIR431	101347343	101346843	101347957	53	untarget	untarget
NR_030267	chr14	+	101512791	101512875	MIR487B	101512791	101512291	101513375	36	untarget	untarget
NR_029862	chr14	+	101531934	101532004	MIR369	101531934	101531434	101532504	54	untarget	untarget
NR_030155	chr14	+	101531783	101531874	MIR412	101531783	101531283	101532374	54	untarget	untarget
NR_030156	chr14	+	101532248	101532328	MIR410	101532248	101531748	101532828	53	untarget	untarget
NM_030943	chr14	+	103388992	103397179	AMN	103388992	103388492	103397679	530	untarget	untarget
NM_001077594	chr14	+	103566480	103576894	EXOC3L4	103566480	103565980	103577394	482	103533520	103609944
NM_152307	chr14	+	103995508	104003410	TRMT61A	103995508	103995008	104003910	304	untarget	untarget
NM_001823	chr14	-	103985994	103989196	CKB	103989196	103989696	103985494	371	untarget	untarget
NM_005432	chr14	-	104163953	104181823	XRCC3	104181823	104182323	104163453	660	untarget	untarget
NM_015656	chr14	+	104605059	104647235	KIF26A	104605059	104604559	104647735	1658	untarget	untarget
NM_001286399	chr14	+	105046020	105056184	C14orf180	105046020	105045520	105056684	334	untarget	untarget
NR_039860	chr14	-	105144030	105144086	MIR4710	105144086	105144586	105143530	53	untarget	untarget
NM_015005	chr14	+	105331649	105363107	CEP170B	105331649	105331149	105363607	1158	untarget	untarget
NM_145159	chr14	-	105607317	105635161	JAG2	105635161	105635661	105606817	1254	untarget	untarget
NM_145685	chr14	-	105675622	105714222	BRF1	105714222	105714722	105675122	1312	untarget	untarget
NR_073082	chr14	+	105939274	105946507	CRIP2	105939274	105938774	105947007	475	untarget	untarget
NR_030162	chr14	+	101518782	101518862	MIR487A	101518782	101518282	101519362	21	untarget	untarget
NM_001289097	chr14	-	23447820	23451851	AJUBA	23451851	23452351	23447320	242	23398932	untarget
NR_003693	chr14	-	20794599	20794698	SNORD126	20794698	20795198	20794099	7	20811428	untarget
NR_106823	chr14	-	105617114	105617201	MIR6765	105617201	105617701	105616614	53	untarget	untarget
NM_152326	chr14	-	102973197	102976128	ANKRD9	102976128	102976628	102972697	368	102998594	102997146
NM_001311	chr14	+	105953256	105955124	CRIP1	105953256	105952756	105955624	171	untarget	untarget
NM_001197287	chr14	-	20181062	20182491	OR11H2	20182491	20182991	20180562	34	untarget	untarget
NR_039859	chr14	-	104583754	104583840	MIR203B	104583840	104584340	104583254	136	untarget	untarget
NR_029620	chr14	+	104583741	104583851	MIR203A	104583741	104583241	104584351	138	untarget	untarget
NR_026647	chr15	-	24409925	24415053	PWRN2	24415053	24415553	24409425	45	untarget	untarget
NR_003144	chr15	+	35529526	35530264	ANP32AP1	35529526	35529026	35530764	46	untarget	untarget
NM_207581	chr15	+	45406522	45410301	DUOXA2	45406522	45406022	45410801	190	untarget	untarget
NM_032413	chr15	+	45722726	45725647	C15orf48	45722726	45722226	45726147	105	45748781	45737644
NM_012182	chr15	+	60296420	60298142	FOXB1	60296420	60295920	60298642	240	untarget	untarget
NR_004388	chr15	-	66639543	66639680	SCARNA14	66639680	66640180	66639043	24	untarget	untarget
NM_001258024	chr15	+	68112041	68126174	SKOR1	68112041	68111541	68126674	910	68132291	untarget
NR_106941	chr15	-	74703697	74703773	MIR6881	74703773	74704273	74703197	35	untarget	untarget
NM_017793	chr15	-	75247442	75249775	RPP25	75249775	75250275	75246942	217	75276049	untarget
NR_026998	chr15	-	78285574	78286567	LOC91450	78286567	78287067	78285074	57	78260144	78259177
NR_120366	chr15	-	86298171	86301956	LOC101929679	86301956	86302456	86297671	99	untarget	untarget
NR_038229	chr15	+	88795960	88814297	NTRK3-AS1	88795960	88795460	88814797	400	untarget	untarget
NR_029692	chr15	+	89911247	89911337	MIR9-3	89911247	89910747	89911837	101	89878175	untarget
NM_018670	chr15	-	90293097	90294540	MESP1	90294540	90295040	90292597	164	untarget	untarget
NR_033769	chr15	+	93338713	93340338	ASB9P1	93338713	93338213	93340838	43	93347066	93375600
NR_003311	chr15	+	25449503	25449585	SNORD115-19	25449503	25449003	25450085	23	untarget	untarget
NM_001039905	chr15	-	40542865	40545110	C15orf56	40545110	40545610	40542365	155	untarget	untarget
NR_049748	chr15	-	85747906	85748518	LOC642423	85748518	85749018	85747406	58	untarget	untarget
NM_001190479	chr15	-	40573644	40574787	ANKRD63	40574787	40575287	40573144	215	untarget	untarget
NR_031715	chr15	+	96876489	96876536	MIR1469	96876489	96875989	96877036	64	96870447	untarget
NR_106942	chr15	-	75132982	75133048	MIR6882	75133048	75133548	75132482	21	untarget	untarget
NR_029705	chr15	+	79502129	79502213	MIR184	79502129	79501629	79502713	22	79462493	untarget
NM_130468	chr15	+	40763159	40765357	CHST14	40763159	40762659	40765857	148	untarget	untarget
NR_106993	chr15	+	85923826	85923893	MIR7706	85923826	85923326	85924393	98	85951266	85901215
NM_002434	chr16	+	128168	135850	MPG	128168	127668	136350	323	untarget	untarget
NM_022493	chr16	-	779768	790997	NARFL	790997	791497	779268	520	untarget	untarget
NM_020764	chr16	-	2227183	2246465	CASKIN1	2246465	2246965	2226683	1034	untarget	untarget
NM_005187	chr16	-	88941262	89043504	CBFA2T3	89043504	89044004	88940762	3998	89092672	untarget
NM_153636	chr16	+	89642175	89663654	CPNE7	89642175	89641675	89664154	1028	untarget	untarget
NM_022450	chr16	-	108057	122629	RHBDF1	122629	123129	107557	543	untarget	untarget
NR_103772	chr16	+	18436589	18438123	LOC100288162	18436589	18436089	18438623	123	untarget	untarget
NM_000558	chr16	+	226649	227521	HBA1	226649	226149	228021	150	untarget	untarget
NM_183337	chr16	-	318299	325943	RGS11	325943	326443	317799	412	untarget	untarget
NM_006849	chr16	+	333117	337209	PDIA2	333117	332617	337709	198	377186	untarget
NM_006428	chr16	-	417383	420569	MRPL28	420569	421069	416883	162	455838	377186
NM_021259	chr16	-	420775	431950	TMEM8A	431950	432450	420275	620	455838	474303
NM_145270	chr16	+	610421	615529	PRR35	610421	609921	616029	388	untarget	untarget
NM_004204	chr16	+	619967	634136	PIGQ	619967	619467	634636	657	untarget	untarget
NM_001301159	chr16	+	616994	619495	NHLRC4	616994	616494	619995	128	untarget	untarget
NM_024042	chr16	+	765172	767480	METRN	765172	764672	767980	249	untarget	untarget
NM_001293197	chr16	+	730110	732768	STUB1	730110	729610	733268	255	untarget	untarget
NM_145294	chr16	+	699362	717829	WDR90	699362	698862	718329	916	untarget	untarget
NR_039741	chr16	+	2183119	2183205	MIR4516	2183119	2182619	2183705	28	untarget	untarget
NM_032366	chr16	-	684426	686366	C16orf13	686366	686866	683926	175	untarget	untarget
NM_023933	chr16	+	771141	772590	FAM173A	771141	770641	773090	200	untarget	untarget
NM_001303027	chr16	-	734621	740424	WDR24	740424	740924	734121	401	untarget	untarget
NM_138418	chr16	+	691848	698474	FAM195A	691848	691348	698974	355	untarget	untarget
NM_053284	chr16	+	681011	684116	WFIKKN1	681011	680511	684616	220	untarget	untarget
NM_001031737	chr16	-	772581	776473	CCDC78	776473	776973	772081	178	untarget	untarget
NM_153350	chr16	-	742499	755825	FBXL16	755825	756325	741999	754	untarget	untarget
NM_001172560	chr16	+	1122755	1131454	SSTR5	1122755	1122255	1131954	438	untarget	untarget
NM_032304	chr16	+	777245	779715	HAGHL	777245	776745	780215	303	untarget	untarget
NM_001177355	chr16	+	810765	818865	MSLN	810765	810265	819365	387	untarget	untarget
NM_014587	chr16	+	1031807	1036979	SOX8	1031807	1031307	1037479	450	1052699	untarget
NM_207419	chr16	-	1138225	1146244	C1QTNF8	1146244	1146744	1137725	410	untarget	untarget
NR_027242	chr16	-	1114081	1128731	SSTR5-AS1	1128731	1129231	1113581	624	untarget	untarget
NM_003294	chr16	+	1290677	1292555	TPSAB1	1290677	1290177	1293055	114	untarget	untarget
NM_021098	chr16	+	1203240	1271772	CACNA1H	1203240	1202740	1272272	3345	untarget	untarget
NM_012467	chr16	-	1271650	1275254	TPSG1	1275254	1275754	1271150	182	untarget	untarget
NM_001199097	chr16	+	1383605	1399442	BAIAP3	1383605	1383105	1399942	754	1346997	untarget
NM_194260	chr16	+	1359153	1377019	UBE2I	1359153	1358653	1377519	845	1346997	untarget
NM_001114331	chr16	-	1494933	1525085	CLCN7	1525085	1525585	1494433	1331	untarget	untarget
NM_016111	chr16	+	1543351	1560460	TELO2	1543351	1542851	1560960	877	untarget	untarget
NM_001143980	chr16	-	1484388	1494490	CCDC154	1494490	1494990	1483888	479	untarget	untarget
NM_001013658	chr16	-	1535939	1538468	PTX4	1538468	1538968	1535439	165	untarget	untarget
NR_036138	chr16	+	1784985	1785067	MIR3177	1784985	1784485	1785567	64	1796159	1772091
NM_080861	chr16	-	1826712	1832581	SPSB3	1832581	1833081	1826212	325	1796159	untarget
NR_027389	chr16	-	1840413	1844909	IGFALS	1844909	1845409	1839913	290	1796159	untarget
NM_004209	chr16	+	2039945	2044276	SYNGR3	2039945	2039445	2044776	341	2058097	untarget
NM_006453	chr16	+	2022063	2028751	TBL3	2022063	2021563	2029251	371	2058097	untarget
NM_032271	chr16	+	2205798	2228130	TRAF7	2205798	2205298	2228630	987	untarget	untarget
NM_172168	chr16	-	2028917	2031550	NOXO1	2031550	2032050	2028417	208	2058097	untarget
NM_174903	chr16	+	2016874	2018976	RNF151	2016874	2016374	2019476	88	2058097	untarget
NM_178167	chr16	-	2047652	2059822	ZNF598	2059822	2060322	2047152	559	2058097	untarget
NM_001114382	chr16	+	2097989	2138713	TSC2	2097989	2097489	2139213	1517	2058097	untarget
NR_106775	chr16	-	2156669	2156754	MIR6511B1	2156754	2157254	2156169	68	untarget	untarget
NR_106965	chr16	-	2156678	2156749	MIR6511B2	2156749	2157249	2156178	66	untarget	untarget
NM_000296	chr16	-	2138710	2185899	PKD1	2185899	2186399	2138210	2282	untarget	untarget
NM_001005920	chr16	-	731666	734439	JMJD8	734439	734939	731166	257	untarget	untarget
NM_182563	chr16	-	2259253	2261069	BRICD5	2261069	2261569	2258753	89	untarget	untarget
NM_006181	chr16	+	2521499	2524146	NTN3	2521499	2520999	2524646	293	untarget	untarget
NM_020982	chr16	+	3062456	3064506	CLDN9	3062456	3061956	3065006	113	untarget	untarget
NR_106741	chr16	-	3535380	3535469	MIR6126	3535469	3535969	3534880	34	untarget	untarget
NM_001080524	chr16	-	3543483	3545421	C16orf90	3545421	3545921	3542983	54	untarget	untarget
NM_138440	chr16	+	4421848	4433529	VASN	4421848	4421348	4434029	471	untarget	untarget
NR_110901	chr16	-	4374648	4378341	GLIS2-AS1	4378341	4378841	4374148	169	4340244	untarget
NM_016541	chr16	-	848040	850733	GNG13	850733	851233	847540	139	untarget	untarget
NM_005425	chr16	-	11361713	11363160	TNP2	11363160	11363660	11361213	28	untarget	untarget
NM_002762	chr16	-	11369492	11370337	PRM2	11370337	11370837	11368992	49	untarget	untarget
NR_107060	chr16	+	15024676	15024736	MIR6770-2	15024676	15024176	15025236	56	untarget	untarget
NR_106971	chr16	+	15019793	15019860	MIR6511A4	15019793	15019293	15020360	63	untarget	untarget
NR_036141	chr16	+	16403731	16403825	MIR3180-1	16403731	16403231	16404325	113	untarget	untarget
NR_036142	chr16	+	16403735	16403823	MIR3180-2	16403735	16403235	16404323	113	untarget	untarget
NM_002513	chr16	-	1820320	1821710	NME3	1821710	1822210	1819820	197	1796159	1772091
NM_002383	chr16	+	29817857	29822504	MAZ	29817857	29817357	29823004	370	29831622	29835952
NM_003586	chr16	-	30016834	30022401	DOC2A	30022401	30022901	30016334	290	untarget	untarget
NM_023931	chr16	-	30542778	30546194	ZNF747	30546194	30546694	30542278	202	30579544	30546273
NM_001040667	chr16	+	67197287	67203848	HSF4	67197287	67196787	67204348	392	untarget	untarget
NM_152901	chr16	-	31227282	31228395	PYDC1	31228395	31228895	31226782	113	untarget	untarget
NM_013258	chr16	-	31212806	31214097	PYCARD	31214097	31214597	31212306	107	untarget	untarget
NR_102400	chr16	+	31213205	31214773	PYCARD-AS1	31213205	31212705	31215273	114	untarget	untarget
NM_001164719	chr16	+	31483528	31489281	TGFB1I1	31483528	31483028	31489781	315	untarget	untarget
NR_106829	chr16	+	50326526	50326586	MIR6771	50326526	50326026	50327086	26	50279218	untarget
NM_001130012	chr16	+	2076868	2089027	SLC9A3R2	2076868	2076368	2089527	528	2058097	untarget
NM_001284513	chr16	+	3019342	3023490	PAQR4	3019342	3018842	3023990	248	untarget	untarget
NM_138769	chr16	+	718082	724174	RHOT2	718082	717582	724674	360	untarget	untarget
NM_018378	chr16	+	67193890	67198077	FBXL8	67193890	67193390	67198577	352	untarget	untarget
NM_005331	chr16	+	230332	231178	HBQ1	230332	229832	231678	168	untarget	untarget
NM_004165	chr16	-	66955581	66959439	RRAD	66959439	66959939	66955081	215	66964118	66981192
NM_024712	chr16	+	67233027	67237927	ELMO3	67233027	67232527	67238427	217	untarget	untarget
NM_001185057	chr16	+	67207755	67209640	NOL3	67207755	67207255	67210140	113	untarget	untarget
NM_178516	chr16	-	67218281	67224107	EXOC3L1	67224107	67224607	67217781	271	untarget	untarget
NR_029887	chr16	-	67236223	67236298	MIR328	67236298	67236798	67235723	36	untarget	untarget
NM_001037281	chr16	+	67694850	67696681	PARD6A	67694850	67694350	67697181	148	untarget	untarget
NM_001012984	chr16	+	67700716	67702661	C16orf86	67700716	67700216	67703161	137	untarget	untarget
NM_198443	chr16	+	67918780	67920271	NRN1L	67918780	67918280	67920771	69	untarget	untarget
NM_153486	chr16	-	75145757	75150670	LDHD	75150670	75151170	75145257	194	untarget	untarget
NM_001170721	chr16	-	75262927	75272980	BCAR1	75272980	75273480	75262427	347	untarget	untarget
NM_014615	chr16	+	85646841	85709812	GSE1	85646841	85646341	85710312	2186	untarget	untarget
NM_001127464	chr16	+	88493878	88507165	ZNF469	88493878	88493378	88507665	686	untarget	untarget
NR_049821	chr16	+	88535325	88535439	MIR5189	88535325	88534825	88535939	26	untarget	untarget
NM_153813	chr16	+	88520013	88601574	ZFPM1	88520013	88519513	88602074	3131	untarget	untarget
NM_000101	chr16	-	88709696	88717492	CYBA	88717492	88717992	88709196	367	untarget	untarget
NM_001142864	chr16	-	88781745	88851372	PIEZO1	88851372	88851872	88781245	2686	untarget	untarget
NM_178841	chr16	-	88762902	88772829	RNF166	88772829	88773329	88762402	515	untarget	untarget
NR_120387	chr16	+	88809174	88812156	LOC339059	88809174	88808674	88812656	134	untarget	untarget
NM_000512	chr16	-	88880141	88923374	GALNS	88923374	88923874	88879641	1697	untarget	untarget
NR_024347	chr16	+	89225627	89230083	LINC00304	89225627	89225127	89230583	220	untarget	untarget
NM_152339	chr16	-	89762764	89768121	SPATA2L	89768121	89768621	89762264	339	89785790	untarget
NM_001197181	chr16	+	89988416	90002505	TUBB3	89988416	89987916	90003005	638	89988129	untarget
NM_024043	chr16	-	90071272	90076529	DBNDD1	90076529	90077029	90070772	176	untarget	untarget
NR_106970	chr16	+	16418444	16418511	MIR6511A3	16418444	16417944	16419011	62	untarget	untarget
NM_004203	chr16	-	3022791	3030540	PKMYT1	3030540	3031040	3022291	288	untarget	untarget
NM_022092	chr16	+	838621	848074	CHTF18	838621	838121	848574	550	untarget	untarget
NM_001374	chr16	+	2286467	2288712	DNASE1L2	2286467	2285967	2289212	210	untarget	untarget
NR_103774	chr16	+	88797587	88807833	LOC100289580	88797587	88797087	88808333	454	untarget	untarget
NM_005205	chr16	-	31439051	31439749	COX6A2	31439749	31440249	31438551	100	untarget	untarget
NM_000517	chr16	+	222845	223709	HBA2	222845	222345	224209	143	untarget	untarget
NM_012225	chr16	+	1832923	1839192	NUBP2	1832923	1832423	1839692	413	1796159	untarget
NM_001199173	chr16	+	2255177	2259418	MLST8	2255177	2254677	2259918	245	untarget	untarget
NR_036145	chr16	+	14995364	14995448	MIR3179-3	14995364	14994864	14995948	12	untarget	untarget
NM_001257370	chr16	+	1823228	1826239	EME2	1823228	1822728	1826739	248	1796159	untarget
NR_106833	chr16	-	87868197	87868266	MIR6775	87868266	87868766	87867697	42	87823464	untarget
NM_058192	chr16	-	834973	838383	RPUSD1	838383	838883	834473	286	untarget	untarget
NM_005632	chr16	+	577855	604636	CAPN15	577855	577355	605136	1461	untarget	untarget
NM_001278720	chr16	+	725665	728268	RHBDL1	725665	725165	728768	214	untarget	untarget
NM_002386	chr16	+	89984286	89987385	MC1R	89984286	89983786	89987885	153	untarget	untarget
NR_030636	chr16	+	2321747	2321841	MIR940	2321747	2321247	2322341	22	untarget	untarget
NR_036137	chr16	+	593276	593366	MIR3176	593276	592776	593866	57	untarget	untarget
NM_024507	chr16	+	3014216	3018384	KREMEN2	3014216	3013716	3018884	370	untarget	untarget
NM_001001410	chr16	-	1399240	1401873	TSR3	1401873	1402373	1398740	222	untarget	untarget
NR_030646	chr16	-	2140195	2140285	MIR1225	2140285	2140785	2139695	60	untarget	untarget
NM_001176	chr16	+	330605	333003	ARHGDIG	330605	330105	333503	213	377186	untarget
NR_029854	chr16	+	14403141	14403228	MIR365A	14403141	14402641	14403728	30	untarget	untarget
NR_039894	chr17	-	79374515	79374578	MIR4740	79374578	79375078	79374015	70	79392979	79367696
NM_001136498	chr17	+	36886509	36891858	CISD3	36886509	36886009	36892358	195	36908856	untarget
NM_003655	chr17	-	77806954	77813213	CBX4	77813213	77813713	77806454	482	77767457	untarget
NM_144998	chr17	-	79976578	79980785	STRA13	79980785	79981285	79976078	238	untarget	untarget
NM_001661	chr17	+	41476352	41478504	ARL4D	41476352	41475852	41479004	110	41438391	41445154
NM_153357	chr17	-	6944948	6947242	SLC16A11	6947242	6947742	6944448	188	untarget	untarget
NM_203400	chr17	-	45055521	45056614	RPRML	45056614	45057114	45055021	179	untarget	untarget
NR_039880	chr17	+	36982090	36982145	MIR4727	36982090	36981590	36982645	49	untarget	untarget
NM_005052	chr17	+	79989531	79992080	RAC3	79989531	79989031	79992580	243	untarget	untarget
NM_033194	chr17	+	40274755	40275371	HSPB9	40274755	40274255	40275871	89	untarget	untarget
NM_203425	chr17	+	59489111	59490641	C17orf82	59489111	59488611	59491141	185	59509402	untarget
NM_021939	chr17	+	39968961	39979469	FKBP10	39968961	39968461	39979969	299	39950547	untarget
NM_017451	chr17	+	79008946	79091232	BAIAP2	79008946	79008446	79091732	2900	untarget	untarget
NM_001291324	chr17	+	79373520	79433358	BAHCC1	79373520	79373020	79433858	2246	79392979	79367696
NM_024083	chr17	+	79935425	79975282	ASPSCR1	79935425	79934925	79975782	1553	untarget	untarget
NR_036148	chr17	-	925715	925799	MIR3183	925799	926299	925215	45	untarget	untarget
NM_001080950	chr17	-	1367479	1389051	MYO1C	1389051	1389551	1366979	823	1433254	untarget
NM_001163809	chr17	+	1628124	1641893	WDR81	1628124	1627624	1642393	595	1620718	untarget
NM_006497	chr17	+	1958392	1962981	HIC1	1958392	1957892	1963481	539	2004731	untarget
NR_029625	chr17	-	1953564	1953674	MIR212	1953674	1954174	1953064	146	untarget	untarget
NR_003073	chr17	-	2232418	2232504	SNORD91B	2232504	2233004	2231918	19	untarget	untarget
NM_015229	chr17	-	2592679	2614927	CLUH	2614927	2615427	2592179	1059	untarget	untarget
NM_148896	chr17	+	79860071	79860781	NPB	79860071	79859571	79861281	138	untarget	untarget
NM_001145536	chr17	+	4802947	4806227	C17orf107	4802947	4802447	4806727	252	untarget	untarget
NM_000080	chr17	-	4801063	4806369	CHRNE	4806369	4806869	4800563	301	4752348	untarget
NR_030178	chr17	-	6921229	6921341	MIR497	6921341	6921841	6920729	22	untarget	untarget
NM_001002914	chr17	+	7255207	7258262	KCTD11	7255207	7254707	7258762	191	7307641	untarget
NM_133491	chr17	-	7529555	7531194	SAT2	7531194	7531694	7529055	98	untarget	untarget
NM_006942	chr17	-	7491497	7493488	SOX15	7493488	7493988	7490997	123	7461533	untarget
NM_001080424	chr17	+	7743234	7758118	KDM6B	7743234	7742734	7758618	699	7739938	7761023
NM_203411	chr17	+	7758383	7759417	TMEM88	7758383	7757883	7759917	103	7739938	7790886
NM_017622	chr17	-	8091650	8093564	C17orf59	8093564	8094064	8091150	162	8076630	8090946
NM_152599	chr17	-	8700427	8702667	MFSD6L	8702667	8703167	8699927	128	untarget	untarget
NM_016084	chr17	-	17397752	17399709	RASD1	17399709	17400209	17397252	228	17349566	untarget
NR_003064	chr17	+	26553588	26555085	PYY2	26553588	26553088	26555585	116	untarget	untarget
NM_005148	chr17	-	26873724	26879646	UNC119	26879646	26880146	26873224	139	26925067	untarget
NM_014030	chr17	-	27900486	27916610	GIT1	27916610	27917110	27899986	504	untarget	untarget
NM_138349	chr17	+	27895738	27900175	TP53I13	27895738	27895238	27900675	221	untarget	untarget
NR_029710	chr17	+	29887014	29887102	MIR193A	29887014	29886514	29887602	105	untarget	untarget
NM_004920	chr17	-	79091095	79105748	AATK	79105748	79106248	79090595	686	untarget	untarget
NR_039879	chr17	+	36875943	36876001	MIR4726	36875943	36875443	36876501	47	36908856	untarget
NR_002918	chr17	+	7478030	7478165	SNORA48	7478030	7477530	7478665	17	7461533	untarget
NR_106837	chr17	+	37071231	37071295	MIR6779	37071231	37070731	37071795	24	untarget	untarget
NM_006160	chr17	-	37760020	37764175	NEUROD2	37764175	37764675	37759520	328	untarget	untarget
NR_039881	chr17	+	37882747	37882814	MIR4728	37882747	37882247	37883314	13	37926266	untarget
NM_001524	chr17	-	40336077	40337470	HCRT	40337470	40337970	40335577	106	untarget	untarget
NM_016602	chr17	-	40831419	40833845	CCR10	40833845	40834345	40830919	140	40812721	40819435
NM_001040431	chr17	-	40949635	40950743	COA3	40950743	40951243	40949135	79	untarget	untarget
NM_153006	chr17	+	42082031	42086436	NAGS	42082031	42081531	42086936	264	42092242	untarget
NR_106840	chr17	-	42285138	42285207	MIR6782	42285207	42285707	42284638	24	42312937	42301000
NM_174919	chr17	-	43506717	43510282	ARHGAP27	43510282	43510782	43506217	349	untarget	untarget
NM_001282280	chr17	-	79890261	79895204	PYCR1	79895204	79895704	79889761	229	untarget	untarget
NM_001258248	chr17	-	45922279	45928516	SP6	45928516	45929016	45921779	240	untarget	untarget
NR_110329	chr17	+	46669653	46679703	HOXB-AS3	46669653	46669153	46680203	460	untarget	untarget
NM_004502	chr17	-	46684594	46688383	HOXB7	46688383	46688883	46684094	173	untarget	untarget
NM_005220	chr17	-	48067368	48072588	DLX3	48072588	48073088	48066868	239	untarget	untarget
NM_138281	chr17	+	48046561	48052323	DLX4	48046561	48046061	48052823	273	untarget	untarget
NR_038439	chr17	-	48633567	48639469	CACNA1G-AS1	48639469	48639969	48633067	337	untarget	untarget
NM_001162862	chr17	-	53038566	53046064	COX11	53046064	53046564	53038066	141	untarget	untarget
NR_125749	chr17	-	59470816	59476967	TBX2-AS1	59476967	59477467	59470316	451	59509402	59438512
NM_005994	chr17	+	59477256	59486827	TBX2	59477256	59476756	59487327	627	59509402	59438512
NR_046273	chr17	+	61777697	61780045	LOC729683	61777697	61777197	61780545	230	untarget	untarget
NR_027487	chr17	-	62774256	62777622	LOC146880	62777622	62778122	62773756	324	untarget	untarget
NR_027283	chr17	+	66194800	66196443	LOC440461	66194800	66194300	66196943	189	untarget	untarget
NM_001142643	chr17	-	73496340	73505969	CASKIN2	73505969	73506469	73495840	327	untarget	untarget
NM_003857	chr17	+	74070881	74073622	GALR2	74070881	74070381	74074122	281	untarget	untarget
NM_001454	chr17	-	74132414	74137380	FOXJ1	74137380	74137880	74131914	282	untarget	untarget
NM_134268	chr17	-	74523429	74533987	CYGB	74533987	74534487	74522929	427	untarget	untarget
NM_001014985	chr17	+	4692253	4693884	GLTPD2	4692253	4691753	4694384	188	untarget	untarget
NR_030366	chr17	-	74732531	74732630	MIR636	74732630	74733130	74732031	128	untarget	untarget
NM_007267	chr17	-	76108998	76128488	TMC6	76128488	76128988	76108498	702	untarget	untarget
NM_004710	chr17	+	76164670	76169009	SYNGR2	76164670	76164170	76169509	209	untarget	untarget
NM_001271844	chr17	-	77906141	77924656	TBC1D16	77924656	77925156	77905641	663	untarget	untarget
NM_000199	chr17	-	78183078	78194199	SGSH	78194199	78194699	78182578	484	78228624	untarget
NR_026857	chr17	-	79002932	79008519	BAIAP2-AS1	79008519	79009019	79002432	282	untarget	untarget
NR_030394	chr17	-	79099075	79099173	MIR657	79099173	79099673	79098575	32	untarget	untarget
NM_144679	chr17	-	79202076	79212891	ENTHD2	79212891	79213391	79201576	494	untarget	untarget
NM_001086521	chr17	+	79213110	79215098	C17orf89	79213110	79212610	79215598	168	untarget	untarget
NM_001272086	chr17	-	79349698	79359160	LOC100130370	79359160	79359660	79349198	290	79392979	79367696
NM_025161	chr17	-	79506910	79519429	C17orf70	79519429	79519929	79506410	550	untarget	untarget
NR_130140	chr17	-	79523910	79533661	NPLOC4	79533661	79534161	79523410	242	untarget	untarget
NM_004712	chr17	+	79650961	79669151	HGS	79650961	79650461	79669651	784	untarget	untarget
NM_002949	chr17	+	79670399	79674556	MRPL12	79670399	79669899	79675056	268	untarget	untarget
NM_012140	chr17	+	79679265	79688046	SLC25A10	79679265	79678765	79688546	454	untarget	untarget
NM_001039842	chr17	-	79632065	79633618	OXLD1	79633618	79634118	79631565	149	untarget	untarget
NR_106844	chr17	+	79660786	79660899	MIR6786	79660786	79660286	79661399	48	untarget	untarget
NM_001007533	chr17	-	79791367	79792926	PPP1R27	79792926	79793426	79790867	169	untarget	untarget
NM_001256435	chr17	-	79860776	79869353	PCYT2	79869353	79869853	79860276	419	untarget	untarget
NM_016538	chr17	-	79869814	79876058	SIRT7	79876058	79876558	79869314	348	untarget	untarget
NM_004127	chr17	+	80009762	80015346	GPS1	80009762	80009262	80015846	356	untarget	untarget
NM_144999	chr17	+	79981279	79989027	LRRC45	79981279	79980779	79989527	470	untarget	untarget
NM_004104	chr17	-	80036213	80056106	FASN	80056106	80056606	80035713	1104	untarget	untarget
NM_001042423	chr17	+	80190107	80197375	SLC16A3	80190107	80189607	80197875	364	untarget	untarget
NR_106845	chr17	+	80194543	80194604	MIR6787	80194543	80194043	80195104	55	untarget	untarget
NM_018949	chr17	+	80332152	80333462	UTS2R	80332152	80331652	80333962	165	untarget	untarget
NR_036519	chr17	-	80407590	80408707	C17orf62	80408707	80409207	80407090	138	80408668	untarget
NM_001004431	chr17	+	81037566	81052871	METRNL	81037566	81037066	81053371	943	81067292	untarget
NR_004380	chr17	+	62223437	62223517	SNORD104	62223437	62222937	62224017	75	62193229	62192425
NM_001614	chr17	-	79476996	79479892	ACTG1	79479892	79480392	79476496	260	untarget	untarget
NR_029897	chr17	-	79099682	79099749	MIR338	79099749	79100249	79099182	36	untarget	untarget
NR_036151	chr17	+	79099676	79099755	MIR3065	79099676	79099176	79100255	36	untarget	untarget
NM_001301241	chr17	-	79825594	79828850	ARHGDIA	79828850	79829350	79825094	273	untarget	untarget
NR_106728	chr17	+	62776876	62776942	MIR6080	62776876	62776376	62777442	87	untarget	untarget
NR_106835	chr17	-	17716793	17716859	MIR6777	17716859	17717359	17716293	44	untarget	untarget
NR_002744	chr17	+	16343349	16343420	SNORD49A	16343349	16342849	16343920	26	16301880	untarget
NR_030361	chr17	-	17717149	17717245	MIR33B	17717245	17717745	17716649	38	untarget	untarget
NR_002995	chr17	+	62223698	62223831	SNORA76C	62223698	62223198	62224331	81	62193229	62192425
NR_029674	chr17	-	1953201	1953302	MIR132	1953302	1953802	1952701	125	untarget	untarget
NR_030362	chr17	+	30677127	30677221	MIR632	30677127	30676627	30677721	58	untarget	untarget
NR_039746	chr17	+	8090262	8090322	MIR4521	8090262	8089762	8090822	56	8076630	8090946
NR_003043	chr17	+	16342822	16342870	SNORD49B	16342822	16342322	16343370	49	16301880	untarget
NM_006162	chr18	+	77155771	77289323	NFATC1	77155771	77155271	77289823	5476	77330821	untarget
NM_001100817	chr18	-	44542730	44544371	TCEB3CL	44544371	44544871	44542230	189	untarget	untarget
NM_001242907	chr18	-	44542730	44544607	TCEB3CL2	44544607	44545107	44542230	195	untarget	untarget
NM_015879	chr18	+	55019720	55036161	ST8SIA3	55019720	55019220	55036661	273	untarget	untarget
NM_021127	chr18	+	57567191	57571538	PMAIP1	57567191	57566691	57572038	154	57577636	57576135
NM_145185	chr19	+	7968664	7979368	MAP2K7	7968664	7968164	7979868	505	untarget	untarget
NM_001134316	chr19	-	5782970	5784776	PRR22	5784776	5785276	5782470	99	untarget	untarget
NM_194460	chr19	-	647525	663233	RNF126	663233	663733	647025	898	untarget	untarget
NM_177401	chr19	+	1248551	1259142	MIDN	1248551	1248051	1259642	759	untarget	untarget
NM_032551	chr19	+	917341	921015	KISS1R	917341	916841	921515	366	893204	untarget
NR_033400	chr19	-	1952525	1954548	CSNK1G2-AS1	1954548	1955048	1952025	134	untarget	untarget
NM_080590	chr19	+	5914192	5916222	CAPS	5914192	5913692	5916722	107	untarget	untarget
NM_138690	chr19	+	1000436	1009723	GRIN3B	1000436	999936	1010223	629	1021331	untarget
NM_012458	chr19	-	2425621	2427914	TIMM13	2427914	2428414	2425121	244	untarget	untarget
NM_001291291	chr19	+	14183820	14185874	LOC113230	14183820	14183320	14186374	237	14192057	untarget
NM_001195259	chr19	+	7981031	7983980	TGFBR3L	7981031	7980531	7984480	279	untarget	untarget
NR_030199	chr19	+	54211988	54212089	MIR518C	54211988	54211488	54212589	27	untarget	untarget
NR_045574	chr19	-	18545197	18548972	ISYNA1	18548972	18549472	18544697	324	18570665	18589729
NR_031730	chr19	-	1816157	1816237	MIR1909	1816237	1816737	1815657	71	untarget	untarget
NR_039902	chr19	+	4932698	4932752	MIR4747	4932698	4932198	4933252	46	4912007	untarget
NM_001136263	chr19	-	405442	409170	C2CD4C	409170	409670	404942	313	untarget	untarget
NM_033520	chr19	+	38794803	38795646	C19orf33	38794803	38794303	38796146	89	38791322	untarget
NR_027271	chr19	-	1267469	1270259	CIRBP-AS1	1270259	1270759	1266969	247	1253207	untarget
NM_001039846	chr19	+	2096867	2099583	IZUMO4	2096867	2096367	2100083	185	2087096	untarget
NM_020695	chr19	-	1815244	1848452	REXO1	1848452	1848952	1814744	1346	untarget	untarget
NM_001319	chr19	+	1941160	1981336	CSNK1G2	1941160	1940660	1981836	1893	untarget	untarget
NM_032482	chr19	+	2164147	2232577	DOT1L	2164147	2163647	2233077	2817	2260307	2259349
NM_015898	chr19	-	4045215	4066816	ZBTB7A	4066816	4067316	4044715	1180	untarget	untarget
NM_001195733	chr19	-	3630178	3700477	PIP5K1C	3700477	3700977	3629678	2726	untarget	untarget
NM_015015	chr19	+	4969123	5153608	KDM4B	4969123	4968623	5154108	5813	5173147	5171578
NM_001018	chr19	+	1438362	1440492	RPS15	1438362	1437862	1440992	212	1443894	untarget
NM_012435	chr19	-	416582	460996	SHC2	460996	461496	416082	2061	507189	untarget
NM_130762	chr19	+	496489	505343	MADCAM1	496489	495989	505843	404	507189	untarget
NM_033513	chr19	+	507496	519654	TPGS1	507496	506996	520154	572	507189	untarget
NM_005035	chr19	-	617222	633568	POLRMT	633568	634068	616722	904	untarget	untarget
NM_198591	chr19	+	571276	583493	BSG	571276	570776	583993	665	untarget	untarget
NM_001194	chr19	+	589892	617159	HCN2	589892	589392	617659	1497	untarget	untarget
NM_004359	chr19	+	531732	542087	CDC34	531732	531232	542587	671	507189	untarget
NM_020637	chr19	+	639925	643604	FGF22	639925	639425	644104	313	untarget	untarget
NM_031991	chr19	+	797391	812327	PTBP1	797391	796891	812827	941	782520	752594
NR_039900	chr19	+	804939	805001	MIR4745	804939	804439	805501	84	782520	untarget
NM_005481	chr19	-	867961	893218	MED16	893218	893718	867461	1162	893204	untarget
NM_005224	chr19	+	926036	972803	ARID3A	926036	925536	973303	1901	893204	1021331
NM_033420	chr19	-	1009649	1021141	TMEM259	1021141	1021641	1009149	635	1021331	untarget
NM_004368	chr19	+	1026297	1039064	CNN2	1026297	1025797	1039564	591	1021331	untarget
NM_024100	chr19	+	984327	994569	WDR18	984327	983827	995069	501	1021331	untarget
NM_014963	chr19	-	1107632	1174282	SBNO2	1174282	1174782	1107132	2915	1155148	1126158
NM_002085	chr19	+	1103924	1106788	GPX4	1103924	1103424	1107288	292	1155148	1126158
NM_001282335	chr19	+	1071219	1087830	HMHA1	1071219	1070719	1088330	845	1126158	1021331
NM_002695	chr19	-	1086577	1095391	POLR2E	1095391	1095891	1086077	454	1126158	1102457
NM_000455	chr19	+	1205797	1228434	STK11	1205797	1205297	1228934	1158	1253207	1172729
NM_001405	chr19	+	1286152	1301429	EFNA2	1286152	1285652	1301929	849	1253207	untarget
NM_017914	chr19	+	1275519	1279243	C19orf24	1275519	1275019	1279743	254	1253207	untarget
NM_001300815	chr19	+	1269264	1274808	CIRBP	1269264	1268764	1275308	348	1253207	untarget
NM_018959	chr19	+	1407567	1435686	DAZAP1	1407567	1407067	1436186	1350	1443894	1383202
NM_024407	chr19	+	1383882	1395588	NDUFS7	1383882	1383382	1396088	598	1443894	1383202
NM_000156	chr19	-	1397024	1401569	GAMT	1401569	1402069	1396524	249	1443894	1383202
NM_005883	chr19	+	1450147	1473243	APC2	1450147	1449647	1473743	1380	1443894	untarget
NM_138393	chr19	+	1491164	1497924	REEP6	1491164	1490664	1498424	328	1443894	untarget
NM_152482	chr19	-	1473199	1479228	C19orf25	1479228	1479728	1472699	279	1443894	untarget
NM_213604	chr19	-	1505016	1513188	ADAMTSL5	1513188	1513688	1504516	352	untarget	untarget
NM_003200	chr19	-	1609288	1652328	TCF3	1652328	1652828	1608788	1693	untarget	untarget
NR_034114	chr19	+	1822087	1824542	LOC100288123	1822087	1821587	1825042	137	untarget	untarget
NM_138422	chr19	+	1905370	1913446	ADAT3	1905370	1904870	1913946	465	untarget	untarget
NM_079834	chr19	+	1905372	1926012	SCAMP4	1905372	1904872	1926512	981	untarget	untarget
NM_000479	chr19	+	2249112	2252072	AMH	2249112	2248612	2252572	295	2260307	2259349
NM_152988	chr19	+	2328628	2355100	SPPL2B	2328628	2328128	2355600	1256	untarget	untarget
NM_007165	chr19	+	2236815	2248678	SF3A2	2236815	2236315	2249178	468	2260307	2259349
NM_018049	chr19	-	2233154	2236328	PLEKHJ1	2236328	2236828	2232654	196	2260307	2259349
NM_144616	chr19	-	2252249	2256422	JSRP1	2256422	2256922	2251749	286	2260307	2259349
NR_036207	chr19	+	2250637	2250717	MIR4321	2250637	2250137	2251217	89	2260307	2259349
NR_031596	chr19	-	2234060	2234148	MIR1227	2234148	2234648	2233560	31	2260307	2259349
NR_106958	chr19	-	2434911	2434998	MIR7108	2434998	2435498	2434411	76	untarget	untarget
NM_145173	chr19	-	2714564	2721390	DIRAS1	2721390	2721890	2714064	350	untarget	untarget
NM_144564	chr19	-	2732522	2740074	SLC39A3	2740074	2740574	2732022	345	untarget	untarget
NM_003249	chr19	+	2785505	2813599	THOP1	2785505	2785005	2814099	1133	untarget	untarget
NM_003021	chr19	-	2754711	2783354	SGTA	2783354	2783854	2754211	1115	untarget	untarget
NM_020170	chr19	+	3185874	3209573	NCLN	3185874	3185374	3210073	1019	3155102	untarget
NM_003775	chr19	+	3178735	3180330	S1PR4	3178735	3178235	3180830	148	3155102	untarget
NM_001136197	chr19	+	3522953	3536755	FZR1	3522953	3522453	3537255	544	3568749	3557995
NM_001080543	chr19	-	3610626	3626813	CACTIN	3626813	3627313	3610126	750	3568749	untarget
NM_006339	chr19	+	3572942	3579081	HMG20B	3572942	3572442	3579581	464	3568749	3557995
NR_038865	chr19	+	3607244	3613928	CACTIN-AS1	3607244	3606744	3614428	365	3568749	3557995
NM_032753	chr19	-	3769088	3772219	RAX2	3772219	3772719	3768588	165	untarget	untarget
NM_015897	chr19	+	4007748	4038067	PIAS4	4007748	4007248	4038567	1131	untarget	untarget
NR_030367	chr19	-	3961411	3961510	MIR637	3961510	3962010	3960911	56	untarget	untarget
NM_001961	chr19	-	3976053	3985461	EEF2	3985461	3985961	3975553	471	untarget	untarget
NM_001348	chr19	-	3958450	3971121	DAPK3	3971121	3971621	3957950	588	untarget	untarget
NM_001242901	chr19	+	4679293	4685960	DPP9-AS1	4679293	4678793	4686460	265	untarget	untarget
NM_181710	chr19	+	5455425	5456867	ZNRF4	5455425	5454925	5457367	124	untarget	untarget
NM_020175	chr19	-	5785152	5791249	DUS3L	5791249	5791749	5784652	343	untarget	untarget
NM_022377	chr19	+	10397642	10399260	ICAM4	10397642	10397142	10399760	124	10381583	untarget
NR_037505	chr19	-	6416420	6416522	MIR3940	6416522	6417022	6415920	37	untarget	untarget
NM_020902	chr19	+	7660787	7683196	CAMSAP3	7660787	7660287	7683696	801	7717000	untarget
NM_020196	chr19	-	7684410	7694439	XAB2	7694439	7694939	7683910	432	7717000	untarget
NR_106850	chr19	+	7682324	7682391	MIR6792	7682324	7681824	7682891	47	7717000	untarget
NR_004383	chr19	+	49540276	49540404	SNAR-G1	49540276	49539776	49540904	45	49588197	untarget
NM_001190467	chr19	-	7933604	7939326	PRR36	7939326	7939826	7933104	409	untarget	untarget
NM_178525	chr19	-	8807746	8809180	ACTL9	8809180	8809680	8807246	106	untarget	untarget
NM_003259	chr19	+	10400654	10407454	ICAM5	10400654	10400154	10407954	532	10381583	untarget
NM_001103167	chr19	-	10415478	10420233	ZGLP1	10420233	10420733	10414978	148	10381583	untarget
NR_030368	chr19	+	10829079	10829179	MIR638	10829079	10828579	10829679	106	untarget	untarget
NR_106851	chr19	+	10939648	10939711	MIR6793	10939648	10939148	10940211	28	untarget	untarget
NR_107014	chr19	-	11606358	11606437	MIR7974	11606437	11606937	11605858	40	11642852	untarget
NM_002229	chr19	+	12902309	12904125	JUNB	12902309	12901809	12904625	237	12901979	12889786
NM_000955	chr19	-	14583277	14586174	PTGER1	14586174	14586674	14582777	277	14629418	14613516
NM_013939	chr19	+	15838833	15839862	OR10H2	15838833	15838333	15840362	42	untarget	untarget
NM_003950	chr19	+	16999825	17002830	F2RL3	16999825	16999325	17003330	146	untarget	untarget
NM_020959	chr19	-	17434031	17445638	ANO8	17445638	17446138	17433531	665	17403606	untarget
NR_000012	chr19	+	17973396	17973529	SNORA68	17973396	17972896	17974029	40	untarget	untarget
NM_005354	chr19	-	18390503	18392466	JUND	18392466	18392966	18390003	319	untarget	untarget
NM_032627	chr19	+	18530145	18545372	SSBP4	18530145	18529645	18545872	708	18570665	18589729
NM_000095	chr19	-	18893582	18902114	COMP	18902114	18902614	18893082	526	untarget	untarget
NM_153221	chr19	+	19649073	19657468	CILP2	19649073	19648573	19657968	512	19701987	untarget
NM_032037	chr19	-	19625027	19626469	TSSK6	19626469	19626969	19624527	202	untarget	untarget
NM_016573	chr19	-	19740281	19754476	GMIP	19754476	19754976	19739781	433	19716776	19701987
NM_004720	chr19	-	19734465	19739039	LPAR2	19739039	19739539	19733965	234	19716776	19701987
NR_039904	chr19	+	50357847	50357908	MIR4749	50357847	50357347	50358408	40	untarget	untarget
NM_152769	chr19	-	1229946	1237990	C19orf26	1237990	1238490	1229446	622	1253207	untarget
NM_198540	chr19	-	41931263	41934635	B3GNT8	41934635	41935135	41930763	117	untarget	untarget
NM_015125	chr19	+	42788816	42799949	CIC	42788816	42788316	42800449	396	untarget	untarget
NM_001302690	chr19	+	45409657	45412652	APOE	45409657	45409157	45413152	169	45393613	untarget
NM_198478	chr19	-	45653007	45663408	NKPD1	45663408	45663908	45652507	416	untarget	untarget
NR_003048	chr19	+	48259109	48259219	SNORD23	48259109	48258609	48259719	47	untarget	untarget
NM_001204160	chr19	+	49128208	49133663	SPHK2	49128208	49127708	49134163	248	untarget	untarget
NR_029497	chr19	-	13947100	13947173	MIR24-2	13947173	13947673	13946600	22	13991050	13964234
NM_033377	chr19	-	49538825	49540191	CGB1	49540191	49540691	49538325	89	49588197	untarget
NR_073552	chr19	-	49521504	49522741	LOC101059948	49522741	49523241	49521004	151	49482209	untarget
NR_106856	chr19	+	49513162	49513229	MIR6798	49513162	49512662	49513729	36	49482209	untarget
NM_033142	chr19	-	49557530	49558997	CGB7	49558997	49559497	49557030	102	49588197	untarget
NM_033183	chr19	-	49550894	49552368	CGB8	49552368	49552868	49550394	97	49588197	untarget
NM_001774	chr19	+	49838676	49843861	CD37	49838676	49838176	49844361	207	untarget	untarget
NM_178449	chr19	-	49925670	49926698	PTH2	49926698	49927198	49925170	111	untarget	untarget
NM_001195256	chr19	+	49929687	49932075	GFY	49929687	49929187	49932575	127	untarget	untarget
NM_001193374	chr19	+	7733971	7735340	RETN	7733971	7733471	7735840	79	7717000	untarget
NR_049811	chr19	+	50185373	50185452	MIR5088	50185373	50184873	50185952	32	untarget	untarget
NR_106857	chr19	+	50295122	50295191	MIR6799	50295122	50294622	50295691	31	50268744	untarget
NR_039906	chr19	+	50436320	50436394	MIR4751	50436320	50435820	50436894	39	untarget	untarget
NM_002975	chr19	+	51226604	51228981	CLEC11A	51226604	51226104	51229481	180	untarget	untarget
NR_029843	chr19	+	52195864	52195934	MIR99B	52195864	52195364	52196434	29	untarget	untarget
NR_030632	chr19	+	54485560	54485651	MIR935	54485560	54485060	54486151	147	54523509	54512016
NM_198988	chr19	-	54972978	54974894	LENG9	54974894	54975394	54972478	181	untarget	untarget
NM_139172	chr19	+	55888203	55889612	TMEM190	55888203	55887703	55890112	86	55897000	55850144
NM_000641	chr19	-	55875749	55881831	IL11	55881831	55882331	55875249	273	55897000	55850144
NM_032701	chr19	+	55851220	55859489	SUV420H2	55851220	55850720	55859989	382	55897000	55850144
NM_013301	chr19	+	56158953	56164526	CCDC106	56158953	56158453	56165026	318	untarget	untarget
NR_029495	chr19	-	13947400	13947473	MIR23A	13947473	13947973	13946900	23	13991050	13964234
NR_029501	chr19	-	13947253	13947331	MIR27A	13947331	13947831	13946753	21	13991050	13964234
NR_031592	chr19	-	10514133	10514214	MIR1181	10514214	10514714	10513633	74	untarget	untarget
NR_031716	chr19	+	15560358	15560419	MIR1470	15560358	15559858	15560919	111	untarget	untarget
NR_106848	chr19	-	6392931	6392994	MIR6790	6392994	6393494	6392431	64	untarget	untarget
NM_080823	chr20	-	62171276	62178857	SRMS	62178857	62179357	62170776	354	untarget	untarget
NM_001024675	chr20	+	32254303	32256331	ACTL10	32254303	32253803	32256831	172	32297281	untarget
NM_024299	chr20	+	62152132	62153524	PPDPF	62152132	62151632	62154024	195	62169166	untarget
NR_029676	chr20	+	61162118	61162220	MIR133A2	61162118	61161618	61162720	48	61200301	61199754
NR_029780	chr20	+	61151512	61151583	MIR1-1	61151512	61151012	61152083	43	61200301	61199754
NM_080552	chr20	+	37353104	37358015	SLC32A1	37353104	37352604	37358515	393	untarget	untarget
NM_017495	chr20	+	55966453	55984386	RBM38	55966453	55965953	55984886	700	untarget	untarget
NR_003244	chr20	+	61732643	61735737	HAR1A	61732643	61732143	61736237	204	untarget	untarget
NM_001958	chr20	-	62119364	62130668	EEF1A2	62130668	62131168	62118864	568	62169166	untarget
NM_025220	chr20	-	3648619	3662778	ADAM33	3662778	3663278	3648119	480	untarget	untarget
NM_002509	chr20	-	21491659	21494664	NKX2-2	21494664	21495164	21491159	271	untarget	untarget
NM_153675	chr20	-	22561641	22566101	FOXA2	22566101	22566601	22561141	322	untarget	untarget
NM_001052	chr20	+	23016056	23017314	SSTR4	23016056	23015556	23017814	153	untarget	untarget
NM_178311	chr20	-	23965689	23969416	GGTLC1	23969416	23969916	23965189	144	untarget	untarget
NR_003677	chr20	+	30135184	30136019	MCTS2P	30135184	30134684	30136519	51	30148677	30180979
NM_032514	chr20	+	33146500	33148149	MAP1LC3A	33146500	33146000	33148649	172	33113809	untarget
NM_005386	chr20	+	36149606	36152090	NNAT	36149606	36149106	36152590	153	untarget	untarget
NM_005461	chr20	-	39314487	39317880	MAFB	39317880	39318380	39313987	290	untarget	untarget
NM_005985	chr20	+	48599512	48605420	SNAI1	48599512	48599012	48605920	211	48585338	48650417
NM_001281438	chr20	+	60877951	60883918	ADRM1	60877951	60877451	60884418	382	untarget	untarget
NM_005560	chr20	-	60884115	60942368	LAMA5	60942368	60942868	60883615	2093	60934439	60940930
NR_039915	chr20	-	60907542	60907613	MIR4758	60907613	60908113	60907042	33	60934439	60940930
NR_109924	chr20	+	60928065	60931534	LAMA5-AS1	60928065	60927565	60932034	136	60934439	60940930
NM_080473	chr20	-	61038552	61051026	GATA5	61051026	61051526	61038052	588	untarget	untarget
NM_080833	chr20	-	60985292	61002629	RBBP8NL	61002629	61003129	60984792	548	60940930	60936896
NM_178463	chr20	+	61147659	61167971	MIR1-1HG	61147659	61147159	61168471	738	61200301	61199754
NR_033263	chr20	-	61141437	61148768	C20orf166-AS1	61148768	61149268	61140937	307	untarget	untarget
NM_016354	chr20	+	61273796	61303647	SLCO4A1	61273796	61273296	61304147	1086	61283442	61334878
NM_007346	chr20	+	61436176	61445352	OGFR	61436176	61435676	61445852	437	untarget	untarget
NM_022082	chr20	+	61583998	61599949	SLC17A9	61583998	61583498	61600449	579	untarget	untarget
NM_080606	chr20	-	61637330	61638387	BHLHE23	61638387	61638887	61636830	252	untarget	untarget
NR_029670	chr20	+	61809851	61809938	MIR124-3	61809851	61809351	61810438	143	61822843	untarget
NM_175609	chr20	+	61904136	61921142	ARFGAP1	61904136	61903636	61921642	689	61864016	untarget
NM_000744	chr20	-	61974661	61992748	CHRNA4	61992748	61993248	61974161	805	untarget	untarget
NM_152864	chr20	-	61872135	61885892	NKAIN4	61885892	61886392	61871635	586	61822843	61864016
NM_022161	chr20	+	61867234	61871859	BIRC7	61867234	61866734	61872359	163	61822843	61864016
NM_001037335	chr20	-	62189438	62205592	HELZ2	62205592	62206092	62188938	881	62169166	untarget
NM_005975	chr20	-	62159775	62168723	PTK6	62168723	62169223	62159275	408	62169166	untarget
NM_024059	chr20	+	62184372	62188035	C20orf195	62184372	62183872	62188535	217	62169166	untarget
NM_020062	chr20	+	62371210	62375403	SLC2A4RG	62371210	62370710	62375903	343	untarget	untarget
NM_003823	chr20	+	62328003	62330051	TNFRSF6B	62328003	62327503	62330551	125	62318077	untarget
NM_080622	chr20	+	62492565	62494341	ABHD16B	62492565	62492065	62494841	199	untarget	untarget
NR_031735	chr20	-	62572817	62572897	MIR1914	62572897	62573397	62572317	59	untarget	untarget
NM_020713	chr20	-	62588056	62601223	ZNF512B	62601223	62601723	62587556	612	untarget	untarget
NM_018419	chr20	-	62679078	62680979	SOX18	62680979	62681479	62678578	295	62697412	untarget
NM_001039467	chr20	-	62704534	62711324	RGS19	62711324	62711824	62704034	298	62697412	untarget
NM_001007125	chr20	-	62714732	62715712	LKAAEAR1	62715712	62716212	62714232	158	62697412	untarget
NR_106873	chr21	+	46898179	46898240	MIR6815	46898179	46897679	46898740	53	untarget	untarget
NM_001848	chr21	+	47401662	47424963	COL6A1	47401662	47401162	47425463	1115	untarget	untarget
NR_026960	chr21	+	44869903	44873771	LINC00319	44869903	44869403	44874271	188	44897803	44860733
NR_033840	chr21	-	46409778	46414001	LINC00163	46414001	46414501	46409278	179	46461149	46424442
NM_002626	chr21	+	45719916	45747264	PFKL	45719916	45719416	45747764	1048	untarget	untarget
NM_030582	chr21	+	46875423	46933634	COL18A1	46875423	46874923	46934134	1998	46971305	untarget
NR_106872	chr21	-	43166931	43167001	MIR6814	43167001	43167501	43166431	40	43206628	43203685
NM_000394	chr21	+	44589117	44592920	CRYAA	44589117	44588617	44593420	213	44582823	untarget
NM_004928	chr21	-	45748826	45759285	C21orf2	45759285	45759785	45748326	482	untarget	untarget
NR_028082	chr21	-	46839630	46844955	COL18A1-AS1	46844955	46845455	46839130	215	untarget	untarget
NR_031706	chr22	+	20073580	20073665	MIR1306	20073580	20073080	20074165	49	untarget	untarget
NR_026919	chr22	+	20193854	20196060	LINC00896	20193854	20193354	20196560	64	untarget	untarget
NR_031694	chr22	+	41488516	41488570	MIR1281	41488516	41488016	41489070	134	untarget	untarget
NM_001144931	chr22	+	24373116	24374043	LOC391322	24373116	24372616	24374543	111	untarget	untarget
NM_001001852	chr22	+	50354142	50357720	PIM3	50354142	50353642	50358220	429	untarget	untarget
NM_001207020	chr22	-	42305557	42310671	SHISA8	42310671	42311171	42305057	436	untarget	untarget
NM_001207052	chr22	+	21821458	21824224	TMEM191C	21821458	21820958	21824724	242	untarget	untarget
NM_001242313	chr22	+	20377668	20380440	TMEM191B	20377668	20377168	20380940	244	untarget	untarget
NR_106879	chr22	+	50356513	50356587	MIR6821	50356513	50356013	50357087	74	untarget	untarget
NR_106878	chr22	+	38363569	38363631	MIR6820	38363569	38363069	38364131	11	untarget	untarget
NM_005318	chr22	+	38201113	38203443	H1F0	38201113	38200613	38203943	177	untarget	untarget
NM_012401	chr22	-	50713407	50746001	PLXNB2	50746001	50746501	50712907	1504	untarget	untarget
NR_103718	chr22	+	18260055	18262247	LINC00528	18260055	18259555	18262747	93	untarget	untarget
NM_005984	chr22	-	19163087	19166376	SLC25A1	19166376	19166876	19162587	272	untarget	untarget
NR_037611	chr22	+	19704742	19712297	SEPT5-GP1BB	19704742	19704242	19712797	561	untarget	untarget
NM_001009939	chr22	+	19705957	19710845	42252	19705957	19705457	19711345	399	untarget	untarget
NM_000407	chr22	+	19711065	19712297	GP1BB	19711065	19710565	19712797	200	untarget	untarget
NM_001185024	chr22	+	20119363	20135530	ZDHHC8	20119363	20118863	20136030	626	untarget	untarget
NM_001257994	chr22	-	20099388	20104818	TRMT2A	20104818	20105318	20098888	272	untarget	untarget
NR_037412	chr22	+	20073268	20073356	MIR3618	20073268	20072768	20073856	38	untarget	untarget
NR_106874	chr22	-	20102208	20102274	MIR6816	20102274	20102774	20101708	30	untarget	untarget
NM_153334	chr22	-	20778873	20792146	SCARF2	20792146	20792646	20778373	778	untarget	untarget
NM_001128635	chr22	-	21899957	21905373	RIMBP3B	21905373	21905873	21899457	323	21910319	untarget
NM_001128633	chr22	-	21899957	21905750	RIMBP3C	21905750	21906250	21899457	326	21910319	untarget
NR_033408	chr22	+	23604953	23607186	FBXW4P1	23604953	23604453	23607686	117	untarget	untarget
NM_019601	chr22	+	24577443	24585074	SUSD2	24577443	24576943	24585574	301	untarget	untarget
NM_006478	chr22	+	29702984	29708778	GAS2L1	29702984	29702484	29709278	335	untarget	untarget
NM_020530	chr22	-	30658818	30662829	OSM	30662829	30663329	30658318	145	30631612	untarget
NR_040535	chr22	+	39828164	39833133	LOC100506472	39828164	39827664	39833633	141	untarget	untarget
NR_126469	chr22	-	39871811	39872827	MGAT3-AS1	39872827	39873327	39871311	38	untarget	untarget
NM_052945	chr22	-	42321035	42322821	TNFRSF13C	42322821	42323321	42320535	141	untarget	untarget
NR_002570	chr22	-	42536213	42540575	CYP2D7	42540575	42541075	42535713	207	untarget	untarget
NR_027033	chr22	+	46481876	46509808	MIRLET7BHG	46481876	46481376	46510308	845	untarget	untarget
NR_026993	chr22	-	50171537	50173958	LOC90834	50173958	50174458	50171037	122	untarget	untarget
NM_001135101	chr22	+	50312277	50321188	CRELD2	50312277	50311777	50321688	456	untarget	untarget
NM_052839	chr22	+	50609159	50618724	PANX2	50609159	50608659	50619224	611	untarget	untarget
NM_025204	chr22	+	50624359	50638027	TRABD	50624359	50623859	50638527	637	untarget	untarget
NM_001257989	chr22	-	50964180	50968514	TYMP	50968514	50969014	50963680	394	50978037	50976585
NM_002972	chr22	-	50883430	50913500	SBF1	50913500	50914000	50882930	1085	untarget	untarget
NM_033200	chr22	-	50941375	50946135	LMF2	50946135	50946635	50940875	272	50978037	50976585
